# Supplementary material for: Flower Development and Sex Determination between Male and Female Flowers in Vernicia fordii
Source: Front Plant Sci. 2017 Jul 20;8:1291. doi: 10.3389/fpls.2017.01291 (PMC5517574; doi:10.3389/fpls.2017.01291)
Supplement: Table S1 — Primers used for validation of DEGs in qRT-PCR. [file DataSheet1.XLS]

## Sheet: Table S1
Table S1 | Primers used for validation of DEGs in qRT-PCR
Unigene_id	AGI	Symbol	Forward primer (5'-3')	Reverse primer (5'-3')
contig_2793	NCBI: FJ362591	RPL19b	GCACGCTTAGCCTCAAACTG	CAAATACCGGGAATCCAAAA
contig_8986	AT3G54340	AP3, ATAP3	ATTCAAATCCTCACCCATCC	TAGCCCTACAACAACGACAA
contig_11402	AT1G01060	LHY, LHY1	CTTGACATAGACATTCCACCTC	TTCTCATCTCCATTGGGTTT
contig_4699	AT1G61110	anac025, NAC025	TTATGCACGAATATCGTCTT	TTGAGTAGCAAGTAAACCCT
contig_22425	AT1G75250	ATRL6, RSM3, RL6	GAGAAGGCTTTAGCTTTGTA	AACACGACCAGACTCAATAT
contig_317	ATCG00490	RBCL	ATTTGCGAATCCCTACTGCT	ATTCATAAACCGCTCTACCG
contig_3775	AT2G28290	SYD, CHR3	TGATATTGAGGCTTTGATGT	ATGGGTCTACTTTGGATACTTC
contig_8954	AT1G17420	LOX3	ACTGGGATTCTTTCGCTGAC	CAGAGTAATGGACCCTTTCA
contig_9455	AT5G41315	GL3, MYC6.2	TACTAATCGAAATCAAGTGTCC	TGAAGCAACTGTTAATCCCT
contig_20472	AT1G22640	MYB3, ATMYB3	ACACGGTGAAGGTAAATGGA	TGGAGCCTGATAATGAGTTG
contig_20328	AT2G46400	WRKY46	AAACCCACTATTAGCGTATT	CCATCATCAAGTAGCCCTGT

## Sheet: Table S2
Table S2 | The 812 genes differentially expressed between male and female flowers in stage 7.
Unigene_id	AGI	Symbol	Discription	Male_RPKM	Female_RPKM	Fold_change-male/female	p-value	FDR	UP/DOWN regulate	log2 Fold	Loci
contig_16896	AT4G31115		Protein of unknown function (DUF1997)	47.1109	14.8505	3.17235	3.82e-05	0.00308775	UP	1.66555	chr4:15130243-15131847 FORWARD LENGTH=274
contig_38001	AT1G18280		Bifunctional inhibitor/lipid-transfer protein/seed storage 2S albumin superfamily protein	26.7833	1e-05	2.67833e+06	2.18e-07	2.84e-05	UP	21.3529	chr1:6294403-6295
contig_13061	AT1G44970		Peroxidase superfamily protein	43.4126	0.664946	65.2874	2.69e-12	6.2e-10	UP	6.02873	chr1:17002237-17003563 FORWARD LENGTH=346
contig_23585	AT2G30140		UDP-Glycosyltransferase superfamily protein	32.1094	3.6005	8.91804	1.1e-06	0.000122854	UP	3.15673	chr2:12872200-12873691 FORWARD LENGTH=455
contig_21705	AT3G59530	LAP3	Calcium-dependent phosphotriesterase superfamily protein	78.6034	5.59993	14.0365	2.64e-17	8.86e-15	UP	3.81111	chr3:21993710-21995164 FORWARD LENGTH=403
contig_36627	AT5G20710	BGAL7	beta-galactosidase 7	16.5278	0.0713125	231.765	0.000145488	0.00987502	UP	7.85652	chr5:7010536-7013994 FORWARD LENGTH=826
contig_36587	AT4G23500		Pectin lyase-like superfamily protein	200.766	0.0126553	15864.1	1.05e-58	1.68e-55	UP	13.9535	chr4:12264640-12267074 FORWARD LENGTH=495
contig_317	ATCG00490	RBCL	ribulose-bisphosphate carboxylases	48.474	11.646	4.16228	2.01e-06	0.000214266	UP	2.05737	chrC:54958-56397 FORWARD LENGTH=479
contig_37563	AT3G57050	CBL	cystathionine beta-lyase	23.0192	0.190678	120.723	1.56e-06	0.000170004	UP	6.91555	chr3:21111939-21114521 REVERSE LENGTH=464
contig_4439	AT3G02230	RGP1, ATRGP1	reversibly glycosylated polypeptide 1	92.2154	22.1872	4.15624	3.86e-11	8.05e-09	UP	2.05528	chr3:415463-417304 FORWARD LENGTH=357
contig_5301	AT3G61230	PLIM2c	GATA type zinc finger transcription factor family protein	42.4949	3.44378	12.3396	2.84e-09	5.03e-07	UP	3.62523	chr3:22664601-22665503 REVERSE LENGTH=213
contig_36612	AT5G12950		Putative glycosyl hydrolase of unknown function (DUF1680)	19.0804	0.108679	175.567	2.11e-05	0.00181908	UP	7.45588	chr5:4093117-4096806 FORWARD LENGTH=861
contig_14569	AT5G46090		Protein of unknown function (DUF679)	30.0681	1.37202	21.9152	1.32e-07	1.79e-05	UP	4.45386	chr5:18693485-18694129 FORWARD LENGTH=214
contig_36629	AT5G57810	TET15	tetraspanin15	49.9496	1e-05	4.99496e+06	4.78e-14	1.28e-11	UP	22.252	chr5:23424466-23425589 REVERSE LENGTH=317
contig_21632	AT1G33170		S-adenosyl-L-methionine-dependent methyltransferases superfamily protein	30.3263	6.94834	4.36455	0.000117157	0.00822077	UP	2.12583	chr1:12027262-12030397 FORWARD LEN
contig_36588	AT3G48460		GDSL-like Lipase/Acylhydrolase superfamily protein	183.765	0.17886	1027.42	1.17e-53	1.68e-50	UP	10.0048	chr3:17949496-17951082 FORWARD LENGTH=381
contig_27182	AT3G19620		Glycosyl hydrolase family protein	28.9201	0.694695	41.63	5.84e-08	8.42e-06	UP	5.37955	chr3:6815613-6818308 REVERSE LENGTH=781
contig_3518	AT3G46520	ACT12	actin-12	181.122	76.5638	2.36563	8.79e-11	1.81e-08	UP	1.24223	chr3:17128567-17129981 FORWARD LENGTH=377
contig_36591	AT5G61250	AtGUS1, GUS1	glucuronidase 1	48.3529	0.0533371	906.553	9.37e-14	2.47e-11	UP	9.82425	chr5:24632294-24634597 REVERSE LENGTH=539
contig_17557	AT3G29320		Glycosyl transferase, family 35	21.2558	2.44454	8.69518	0.000157342	0.0105519	UP	3.12022	chr3:11252871-11257587 FORWARD LENGTH=962
contig_37449	AT1G65560		Zinc-binding dehydrogenase family protein	32.1657	0.0135999	2365.15	4.14e-09	7.2e-07	UP	11.2077	chr1:24371608-24373673 REVERSE LENGTH=350
contig_3947	AT4G23560	AtGH9B15, GH9B15	glycosyl hydrolase 9B15	92.4917	38.277	2.41638	3.06e-06	0.000315096	UP	1.27285	chr4:12293633-12295788 REVERSE LENGTH=479
contig_37038	AT1G29670		GDSL-like Lipase/Acylhydrolase superfamily protein	27.0194	0.112334	240.528	1.13e-07	1.57e-05	UP	7.91006	chr1:10375843-10377717 FORWARD LENGTH=363
contig_36657	AT2G18540		RmlC-like cupins superfamily protein	41.6355	0.0460167	904.792	1.03e-11	2.23e-09	UP	9.82144	chr2:8042382-8045008 REVERSE LENGTH=707
contig_5272	AT2G24450	FLA3	FASCICLIN-like arabinogalactan protein 3 precursor	119.678	11.9064	10.0515	1.68e-23	7.83e-21	UP	3.32935	chr2:10393019-10393861 REVERSE LENGTH=280
contig_30571	AT1G31740	BGAL15	beta-galactosidase 15	22.4318	0.0307636	729.167	3e-06	0.000312167	UP	9.51011	chr1:11365285-11369908 REVERSE LENGTH=786
contig_34503	AT5G26250		Major facilitator superfamily protein	138.44	0.00727856	19020.3	2.63e-40	2.45e-37	UP	14.2153	chr5:9196758-9198681 FORWARD LENGTH=507
contig_36735	AT5G58050	SVL4	SHV3-like 4	30.0218	0.00746886	4019.6	1.56e-08	2.48e-06	UP	11.9728	chr5:23494498-23497386 REVERSE LENGTH=753
contig_3322	AT3G29320		Glycosyl transferase, family 35	91.108	21.7747	4.18413	2.45e-11	5.21e-09	UP	2.06493	chr3:11252871-11257587 FORWARD LENGTH=962
contig_4421	AT5G66430		S-adenosyl-L-methionine-dependent methyltransferases superfamily protein	70.5414	33.3405	2.11578	0.000398916	0.023592	UP	1.08119	chr5:26525410-26526799 REVERSE LEN
contig_1591	ATCG00740	RPOA	RNA polymerase subunit alpha	60.2655	15.9602	3.77597	2.49e-07	3.17e-05	UP	1.91685	chrC:77901-78890 REVERSE LENGTH=329
contig_26007	AT5G23750		Remorin family protein	40.2063	0.0437424	919.162	2e-11	4.28e-09	UP	9.84418	chr5:8010004-8011453 REVERSE LENGTH=202
contig_23327	AT1G04540		Calcium-dependent lipid-binding (CaLB domain) family protein	48.3107	0.76449	63.1934	9.37e-14	2.47e-11	UP	5.9817	chr1:1237256-1239061 FORWARD LENGTH=601
contig_3150	AT3G59530	LAP3	Calcium-dependent phosphotriesterase superfamily protein	85.2393	7.67895	11.1004	1.35e-17	4.62e-15	UP	3.47254	chr3:21993710-21995164 FORWARD LENGTH=403
contig_393	ATCG00430	PSBG	photosystem II reaction center protein G	33.2327	5.71508	5.8149	8.46e-06	0.000794633	UP	2.53976	chrC:49257-49934 REVERSE LENGTH=225
contig_28204	AT5G39380		Plant calmodulin-binding protein-related	17.5721	0.427518	41.1026	7.66e-05	0.00571918	UP	5.36116	chr5:15759163-15760686 REVERSE LENGTH=507
contig_37497	AT1G02550		Plant invertase/pectin methylesterase inhibitor superfamily protein	80.8872	1e-05	8.08872e+06	3.77e-23	1.72e-20	UP	22.9475	chr1:536483-537211 FORWARD LENGTH=242
contig_2668	ATCG00120	ATPA	ATP synthase subunit alpha	70.6992	13.952	5.06732	2.55e-10	4.92e-08	UP	2.34122	chrC:9938-11461 REVERSE LENGTH=507
contig_31242	AT5G62960		unknown protein; BEST Arabidopsis thaliana protein match is: unknown protein (TAIR:AT1G10660.1); Has 35333 Bl	23.5572	1.48104	15.9059	1.06e-05	0.000972549	UP	3.99149
contig_9361	AT3G46520	ACT12	actin-12	204.853	64.2892	3.18643	8.2e-18	2.82e-15	UP	1.67194	chr3:17128567-17129981 FORWARD LENGTH=377
contig_36658	AT1G29140		Pollen Ole e 1 allergen and extensin family protein	149.292	0.225615	661.712	1.44e-43	1.47e-40	UP	9.37006	chr1:10179029-10179811 FORWARD LENGTH=171
contig_510	ATCG00350	PSAA	Photosystem I, PsaA/PsaB protein	96.9702	14.9197	6.49947	7.85e-16	2.4e-13	UP	2.70032	chrC:39605-41857 REVERSE LENGTH=750
First_Contig90	ATCG00720	PETB	photosynthetic electron transfer B	62.2325	13.4659	4.62147	1.47e-08	2.34e-06	UP	2.20835	chrC:74841-76292 FORWARD LENGTH=215
contig_1292	AT3G07010		Pectin lyase-like superfamily protein	165.205	77.7754	2.12413	2.66e-08	4.06e-06	UP	1.08687	chr3:2212973-2216306 REVERSE LENGTH=416
contig_36659	AT2G44480	BGLU17	beta glucosidase 17	20.2276	0.0179687	1125.71	1.1e-05	0.0010105	UP	10.1366	chr2:18359780-18363001 FORWARD LENGTH=517
contig_27866	AT1G47980		unknown protein; FUNCTIONS IN: molecular_function unknown; INVOLVED IN: biological_process unknown; LOCATED I	186.36	1.96943	94.6262	7.11e-53	9.73e-50	UP	6.56417
contig_36880	AT1G15080	ATPAP2, ATLPP2, LPP2	lipid phosphate phosphatase 2	16.0121	0.0236798	676.191	0.000145488	0.00987502	UP	9.40129	chr1:5188080-5189476 FORWARD LENGTH=290
contig_36995	AT4G25950	VATG3	vacuolar ATP synthase G3	14.7117	1e-05	1.47117e+06	0.000520237	0.0295812	UP	20.4885	chr4:13173815-13174324 REVERSE LENGTH=108
contig_36539	AT4G16480	ATINT4, INT4	inositol transporter 4	47.0028	1e-05	4.70028e+06	1.83e-13	4.7e-11	UP	22.1643	chr4:9291246-9293083 FORWARD LENGTH=582
contig_24061	AT4G09600	GASA3	GAST1 protein homolog 3	166.119	1.61654	102.762	5.51e-47	6.43e-44	UP	6.68317	chr4:6073014-6073516 REVERSE LENGTH=99
contig_1066	AT1G12900	GAPA-2	glyceraldehyde 3-phosphate dehydrogenase A subunit 2	101.963	49.27	2.06948	3.11e-05	0.00255793	UP	1.04927	chr1:4392634-4394283 REVERSE LENGTH=399
contig_22425	AT1G75250	ATRL6, RSM3, RL6	RAD-like 6	30.0384	5.7672	5.20848	4.16e-05	0.00329724	UP	2.38086	chr1:28245073-28245453 REVERSE LENGTH=126
contig_36489	AT2G03200		Eukaryotic aspartyl protease family protein	33.7367	1.79539	18.7907	1.97e-08	3.08e-06	UP	4.23195	chr2:966506-967891 REVERSE LENGTH=461
contig_27805	AT1G55570	sks12	SKU5 similar 12	92.7863	0.0276695	3353.37	1.08e-26	5.78e-24	UP	11.7114	chr1:20757882-20759771 FORWARD LENGTH=555
contig_9717	AT5G48485	DIR1	Bifunctional inhibitor/lipid-transfer protein/seed storage 2S albumin superfamily protein	58.1922	11.1496	5.21922	1.39e-08	2.25e-06	UP	2.38383	chr5:19646317
contig_2276	ATCG00280	PSBC	photosystem II reaction center protein C	44.3301	14.9692	2.96143	0.000136336	0.00939025	UP	1.56629	chrC:33720-35141 FORWARD LENGTH=473
contig_36898	AT2G21540	ATSFH3, SFH3	SEC14-like 3	34.8305	0.28493	122.242	1.1e-09	1.99e-07	UP	6.9336	chr2:9220831-9223737 REVERSE LENGTH=548
contig_8482	ATCG00670	CLPP1, PCLPP	plastid-encoded CLP P	69.9612	16.2052	4.31722	8.7e-09	1.44e-06	UP	2.1101	chrC:69910-71882 REVERSE LENGTH=196
contig_2611	AT3G18570		Oleosin family protein	86.4563	8.89172	9.72325	3.98e-17	1.32e-14	UP	3.28144	chr3:6396072-6396572 REVERSE LENGTH=166
contig_36766	AT2G27420		Cysteine proteinases superfamily protein	72.4748	1e-05	7.24748e+06	8.56e-21	3.36e-18	UP	22.789	chr2:11726311-11727519 REVERSE LENGTH=348
contig_8029	AT1G70410	ATBCA4, BCA4	beta carbonic anhydrase 4	76.7363	8.5459	8.97931	1.43e-14	4.04e-12	UP	3.1666	chr1:26534167-26537457 REVERSE LENGTH=280
contig_3586	AT2G42840	PDF1	protodermal factor 1	339.033	165.624	2.047	1.67e-14	4.67e-12	UP	1.03351	chr2:17826327-17827426 REVERSE LENGTH=306
contig_29160	AT2G28490		RmlC-like cupins superfamily protein	67.0827	3.37236	19.8919	4.91e-16	1.51e-13	UP	4.31411	chr2:12178812-12180983 REVERSE LENGTH=511
contig_1027	AT4G27270		Quinone reductase family protein	59.4696	27.6154	2.15349	0.000859791	0.0451773	UP	1.10668	chr4:13661458-13663243 REVERSE LENGTH=205
contig_129	ATCG00170	RPOC2	DNA-directed RNA polymerase family protein	31.7468	6.76985	4.68944	7.09e-05	0.00533593	UP	2.22942	chrC:15938-20068 REVERSE LENGTH=1376
contig_36615	AT1G43090		Pectin lyase-like superfamily protein	283.031	1e-05	2.83031e+07	2.24e-83	4.84e-80	UP	24.7545	chr1:16217197-16219150 REVERSE LENGTH=444
contig_10448	AT3G52180	ATPTPKIS1, DSP4, SEX4, ATSEX4	dual specificity protein phosphatase (DsPTP1) family protein	152.026	58.0388	2.61938	1.34e-10	2.71e-08	UP	1.38923	chr3:19349884-193
contig_7	AT1G50010	TUA2	tubulin alpha-2 chain	277.3	130.116	2.13118	6.17e-13	1.5e-10	UP	1.09165	chr1:18517737-18519729 FORWARD LENGTH=450
contig_12400	AT4G25250		Plant invertase/pectin methylesterase inhibitor superfamily protein	32.2655	6.74243	4.78543	4.27e-05	0.0033718	UP	2.25865	chr4:12934632-12935231 FORWARD LENGTH=1
contig_49808	AT5G67265		unknown protein.	15.9133	0.0391076	406.911	0.000275536	0.017241	UP	8.66857	chr5:26839469-26839836 REVERSE LENGTH=78
contig_20183	AT1G59960		NAD(P)-linked oxidoreductase superfamily protein	38.717	0.215059	180.029	7.62e-11	1.58e-08	UP	7.49209	chr1:22071410-22073067 REVERSE LENGTH=326
contig_6589	AT2G46500	ATPI4K GAMMA 4, UBDK GAMMA 4, PI4K GAMMA 4	phosphoinositide 4-kinase gamma 4	41.5459	7.08209	5.86633	1.18e-06	0.00013166	UP	2.55246	chr2:19086741-19088534 REVERSE
contig_11573	AT3G25290		Auxin-responsive family protein	85.3336	29.9858	2.8458	2.01e-07	2.63e-05	UP	1.50883	chr3:9208955-9210353 FORWARD LENGTH=393
contig_36486	AT3G47800		Galactose mutarotase-like superfamily protein	50.2603	1e-05	5.02603e+06	2.44e-14	6.71e-12	UP	22.261	chr3:17634971-17636998 FORWARD LENGTH=358
contig_283	AT2G22830	SQE2	squalene epoxidase 2	176.049	87.0363	2.0227	7e-08	9.93e-06	UP	1.01628	chr2:9723947-9726270 REVERSE LENGTH=585
contig_30994	AT3G27890	NQR	NADPH:quinone oxidoreductase	20.4088	0.926489	22.0282	1.1e-05	0.0010105	UP	4.46128	chr3:10350807-10351938 REVERSE LENGTH=196
contig_27300	AT3G07840		Pectin lyase-like superfamily protein	448.192	0.722277	620.526	1.75e-132	7.01e-129	UP	9.27735	chr3:2501893-2503475 REVERSE LENGTH=401
contig_40099	AT1G23350		Plant invertase/pectin methylesterase inhibitor superfamily protein	17.7525	1e-05	1.77525e+06	7.66e-05	0.00571918	UP	20.7596	chr1:8293696-8294175 REVERSE LENGTH=159
contig_580	AT1G60680		NAD(P)-linked oxidoreductase superfamily protein	381.893	142.608	2.67791	1.04e-25	5.23e-23	UP	1.42111	chr1:22347824-22349236 REVERSE LENGTH=346
contig_68	AT3G45310		Cysteine proteinases superfamily protein	488.125	224.631	2.17301	7.57e-23	3.4e-20	UP	1.1197	chr3:16628704-16630473 REVERSE LENGTH=358
contig_36702	AT4G30880		Bifunctional inhibitor/lipid-transfer protein/seed storage 2S albumin superfamily protein	58.6972	0.0339584	1728.5	1.11e-16	3.56e-14	UP	10.7553	chr4:15035229-150
contig_2107	AT1G47480		alpha/beta-Hydrolases superfamily protein	28.7742	4.56121	6.30846	3.89e-05	0.0031278	UP	2.65729	chr1:17417623-17419296 FORWARD LENGTH=314
contig_1857	AT4G32340		Tetratricopeptide repeat (TPR)-like superfamily protein	51.7675	0.594351	87.0992	1.25e-14	3.53e-12	UP	6.44459	chr4:15612741-15614219 REVERSE LENGTH=238
contig_13047	AT5G51550	EXL3	EXORDIUM like 3	17.6226	0.650149	27.1055	7.66e-05	0.00571918	UP	4.76052	chr5:20939793-20940806 REVERSE LENGTH=337
contig_30959	AT3G04620		Alba DNA/RNA-binding protein	23.5921	0.56344	41.8715	1.56e-06	0.000170004	UP	5.3879	chr3:1255660-1256739 REVERSE LENGTH=164
contig_36142	AT1G34575		FAD-binding Berberine family protein	42.8978	0.519995	82.4967	5.25e-12	1.17e-09	UP	6.36626	chr1:12657149-12658732 REVERSE LENGTH=527
contig_715	AT4G37900		Protein of unknown function (duplicated DUF1399)	104.029	0.937747	110.934	3.07e-30	1.98e-27	UP	6.79356	chr4:17821737-17824445 REVERSE LENGTH=787
contig_6662	AT3G52720	CAH1, ATACA1, ACA1	alpha carbonic anhydrase 1	46.5807	1.7182	27.1101	4.49e-12	1.01e-09	UP	4.76076	chr3:19538804-19541116 REVERSE LENGTH=284
contig_2036	AT5G11420		Protein of unknown function, DUF642	302.527	107.933	2.80292	4.58e-22	1.97e-19	UP	1.48693	chr5:3644655-3646991 FORWARD LENGTH=366
contig_36598	AT1G67980	CCOAMT	caffeoyl-CoA 3-O-methyltransferase	27.8952	0.0746643	373.608	1.13e-07	1.57e-05	UP	8.54538	chr1:25487724-25488934 FORWARD LENGTH=232
contig_3463	AT3G05610		Plant invertase/pectin methylesterase inhibitor superfamily	62.5198	3.02665	20.6564	1.16e-14	3.31e-12	UP	4.36852	chr3:1625876-1627976 REVERSE LENGTH=669
contig_28191	AT4G02380	SAG21, AtLEA5	senescence-associated gene 21	167.053	17.474	9.56008	1.47e-31	1.03e-28	UP	3.25702	chr4:1046414-1046807 REVERSE LENGTH=97
contig_36567	AT4G33230		Plant invertase/pectin methylesterase inhibitor superfamily	146.422	0.0095523	15328.5	1.12e-42	1.06e-39	UP	13.9039	chr4:16026591-16028754 REVERSE LENGTH=609
contig_9653	AT4G26260	MIOX4	myo-inositol oxygenase 4	59.5287	5.62616	10.5807	2.84e-12	6.46e-10	UP	3.40336	chr4:13297939-13300146 FORWARD LENGTH=318
contig_31717	AT1G69940	ATPPME1, PPME1	Pectin lyase-like superfamily protein	170.295	0.016584	10268.6	8.45e-50	1.08e-46	UP	13.326	chr1:26343549-26344971 REVERSE LENGTH=361
contig_33761	AT3G63470	scpl40	serine carboxypeptidase-like 40	19.1514	0.347509	55.1105	2.11e-05	0.00181908	UP	5.78425	chr3:23438561-23440862 FORWARD LENGTH=502
contig_5083	AT4G39730		Lipase/lipooxygenase, PLAT/LH2 family protein	173.824	39.357	4.41659	8.34e-21	3.29e-18	UP	2.14293	chr4:18432950-18433581 FORWARD LENGTH=181
contig_36590	AT5G44265		Bifunctional inhibitor/lipid-transfer protein/seed storage 2S albumin superfamily protein	74.2727	1e-05	7.42727e+06	2.21e-21	8.9e-19	UP	22.8244	chr5:17832779-178
contig_17181	AT1G62510		Bifunctional inhibitor/lipid-transfer protein/seed storage 2S albumin superfamily protein	152.021	74.3404	2.04493	3.78e-07	4.64e-05	UP	1.03205	chr1:23136632-231
contig_2448	ATMG01360	COX1	cytochrome oxidase	47.9621	15.7474	3.04571	7.85e-05	0.00580027	UP	1.60678	chrM:349830-351413 REVERSE LENGTH=527
contig_36617	AT3G36659		Plant invertase/pectin methylesterase inhibitor superfamily protein	425.145	2.98508	142.423	1.85e-121	6.09e-118	UP	7.15404	chr3:2100189-2100983 FORWARD LENGTH=264
contig_36632	AT5G44265		Bifunctional inhibitor/lipid-transfer protein/seed storage 2S albumin superfamily protein	63.1084	0.130606	483.198	3.79e-18	1.34e-15	UP	8.91647	chr5:17832779-178
contig_76	ATMG00030	ORF107A	hypothetical protein	1108.59	355.208	3.12094	1.98e-88	4.63e-85	UP	1.64198	chrM:11918-12241 FORWARD LENGTH=107
contig_1064	AT3G16370		GDSL-like Lipase/Acylhydrolase superfamily protein	210.595	71.4726	2.94652	9.32e-17	3.02e-14	UP	1.55901	chr3:5556928-5558351 FORWARD LENGTH=353
contig_22436	AT5G62850	AtVEX1, SWEET5, AtSWEET5	Nodulin MtN3 family protein	16.6598	0.0847826	196.5	0.000145488	0.00987502	UP	7.61838	chr5:25230204-25231527 REVERSE LENGTH=240
contig_8948	AT3G51300	ARAC11, ROP1, ROP1AT, ATRAC11, ATROP1	RHO-related protein from plants 1	57.4783	22.5852	2.54495	0.000128967	0.00895974	UP	1.34764	chr3:19043197-19044215 FORWARD LENGT
contig_36593	AT3G46750		unknown protein; Has 2631 Blast hits to 1984 proteins in 271 species: Archae - 6; Bacteria - 163; Metazoa - 1	49.2815	0.0144812	3403.14	4.78e-14	1.28e-11	UP	11.7327
contig_46430	AT1G29140		Pollen Ole e 1 allergen and extensin family protein	17.2102	0.294512	58.4363	7.66e-05	0.00571918	UP	5.86879	chr1:10179029-10179811 FORWARD LENGTH=171
contig_14292	AT3G07810		RNA-binding (RRM/RBD/RNP motifs) family protein	20.2144	2.65176	7.62303	0.000278463	0.0172509	UP	2.93036	chr3:2492875-2495102 FORWARD LENGTH=495
contig_37002	AT5G62350		Plant invertase/pectin methylesterase inhibitor superfamily protein	26.0881	1e-05	2.60881e+06	2.18e-07	2.84e-05	UP	21.315	chr5:25037504-25038112 FORWARD LENGTH=2
contig_22889	AT2G20340		Pyridoxal phosphate (PLP)-dependent transferases superfamily protein	30.9604	0.585681	52.8623	1.56e-08	2.48e-06	UP	5.72417	chr2:8779804-8782490 FORWARD LENGTH=49
contig_36604	AT1G47960	C/VIF1, ATC/VIF1	cell wall / vacuolar inhibitor of fructosidase 1	89.2876	0.0665235	1342.2	8.33e-26	4.24e-23	UP	10.3904	chr1:17681954-17683516 REVERSE LENGTH=205
contig_23362	AT5G05290	ATEXPA2, EXP2, ATEXP2, ATHEXP ALPHA 1.12, EXPA2	expansin A2	159.82	0.105985	1507.95	1.55e-46	1.78e-43	UP	10.5584	chr5:1568752-1569712 FORWARD LENGTH=255
contig_37508	AT5G42830		HXXXD-type acyl-transferase family protein	26.9724	0.0522437	516.28	2.18e-07	2.84e-05	UP	9.01201	chr5:17176384-17177906 FORWARD LENGTH=450
contig_1876	AT3G13750	BGAL1	beta galactosidase 1	28.0696	1.218	23.0457	4.68e-07	5.64e-05	UP	4.52642	chr3:4511192-4515756 FORWARD LENGTH=847
contig_17349	AT5G20950		Glycosyl hydrolase family protein	32.0636	0.287086	111.686	4.14e-09	7.2e-07	UP	6.80331	chr5:7107609-7110775 REVERSE LENGTH=624
contig_3931	ATCG00480	ATPB, PB	ATP synthase subunit beta	44.8805	8.84959	5.07148	7.43e-07	8.54e-05	UP	2.34241	chrC:52660-54156 REVERSE LENGTH=498
contig_599	AT2G46140		Late embryogenesis abundant protein	53.9166	19.5432	2.75884	9.78e-05	0.00710339	UP	1.46406	chr2:18959163-18960362 FORWARD LENGTH=166
contig_9253	AT1G05010	EFE, ACO4, EAT1	ethylene-forming enzyme	215.974	55.2494	3.90907	4.85e-23	2.19e-20	UP	1.96682	chr1:1431419-1432695 REVERSE LENGTH=323
contig_33775	AT1G35490		bZIP family transcription factor	28.7429	0.666619	43.1174	5.84e-08	8.42e-06	UP	5.4302	chr1:13061856-13063166 FORWARD LENGTH=300
contig_11350	AT3G18080	BGLU44	B-S glucosidase 44	208.055	0.108101	1924.64	4.4e-61	7.71e-58	UP	10.9104	chr3:6191586-6194124 FORWARD LENGTH=512
contig_14748	AT3G45010	scpl48	serine carboxypeptidase-like 48	179.231	7.43697	24.1	2.62e-43	2.57e-40	UP	4.59096	chr3:16466328-16468845 FORWARD LENGTH=510
contig_780	AT3G06483	PDK, ATPDHK	pyruvate dehydrogenase kinase	58.5781	23.6488	2.477	0.000157438	0.0105332	UP	1.30859	chr3:1990727-1992581 REVERSE LENGTH=366
contig_20640	AT1G75280		NmrA-like negative transcriptional regulator family protein	45.4345	11.436	3.97295	8.36e-06	0.000786589	UP	1.99021	chr1:28252030-28253355 FORWARD LENGTH=310
contig_7159	AT2G29490	ATGSTU1, GST19, GSTU1	glutathione S-transferase TAU 1	21.1805	2.70638	7.82615	0.000157342	0.0105519	UP	2.9683	chr2:12631593-12632360 REVERSE LENGTH=224
contig_8986	AT3G54340	AP3, ATAP3	K-box region and MADS-box transcription factor family protein	196.139	95.5025	2.05375	5.33e-09	9.05e-07	UP	1.03826	chr3:20119428-20121087 REVERSE LEN
contig_37690	AT4G18422		unknown protein; FUNCTIONS IN: molecular_function unknown; INVOLVED IN: biological_process unknown; LOCATED I	15.4659	1e-05	1.54659e+06	0.000275536	0.017241	UP	20.5607
contig_1742	AT3G12110	ACT11	actin-11	68.4148	24.2189	2.82486	6.53e-06	0.000630761	UP	1.49818	chr3:3858116-3859609 FORWARD LENGTH=377
contig_32113	AT3G52600	AtcwINV2, CWINV2	cell wall invertase 2	50.6558	0.507124	99.8885	2.44e-14	6.71e-12	UP	6.64225	chr3:19507080-19509273 REVERSE LENGTH=590
contig_31349	AT5G15140		Galactose mutarotase-like superfamily protein	347.795	0.0165921	20961.6	2.05e-102	5.22e-99	UP	14.3555	chr5:4908686-4910670 FORWARD LENGTH=490
contig_3883	AT2G28680		RmlC-like cupins superfamily protein	66.2593	31.9251	2.07547	0.000572787	0.0321777	UP	1.05343	chr2:12303118-12304747 REVERSE LENGTH=356
contig_35969	AT5G09550		GDP dissociation inhibitor family protein / Rab GTPase activator family protein	27.1258	1.05028	25.8272	8.77e-07	9.93e-05	UP	4.69082	chr5:2963850-2966465 FORWAR
contig_783	AT3G52880	ATMDAR1, MDAR1	monodehydroascorbate reductase 1	175.659	51.8865	3.38545	1.11e-16	3.56e-14	UP	1.75935	chr3:19601477-19604366 REVERSE LENGTH=466
contig_989	AT2G39730	RCA	rubisco activase	90.589	41.3696	2.18975	2.68e-05	0.00224004	UP	1.13076	chr2:16570951-16573345 REVERSE LENGTH=474
contig_21595	AT1G06260		Cysteine proteinases superfamily protein	54.4288	1.52862	35.6065	2.39e-14	6.61e-12	UP	5.15407	chr1:1916449-1917585 FORWARD LENGTH=343
contig_36581	AT1G47980		unknown protein; FUNCTIONS IN: molecular_function unknown; INVOLVED IN: biological_process unknown; LOCATED I	261.561	0.0343014	7625.36	7.8e-77	1.56e-73	UP	12.8966
contig_9356	AT5G67500	VDAC2	voltage dependent anion channel 2	73.3921	34.37	2.13536	0.000243011	0.0155707	UP	1.09448	chr5:26935223-26937123 FORWARD LENGTH=303
contig_1261	AT5G13490	AAC2	ADP/ATP carrier 2	62.4462	5.94702	10.5004	4.69e-13	1.17e-10	UP	3.39237	chr5:4336034-4337379 FORWARD LENGTH=385
contig_42154	AT1G67670		unknown protein; BEST Arabidopsis thaliana protein match is: unknown protein (TAIR:AT1G24405.1); Has 18 Blast	24.1113	0.068389	352.561	8.11e-07	9.23e-05	UP	8.46173
contig_37365	AT1G77210	STP14, AtSTP14	sugar transporter 14	18.4694	0.204315	90.3964	4.02e-05	0.00322759	UP	6.49819	chr1:29009036-29010980 REVERSE LENGTH=504
contig_2050	AT3G22800		Leucine-rich repeat (LRR) family protein	103.243	35.5302	2.90579	8.14e-09	1.35e-06	UP	1.53893	chr3:8063063-8064475 REVERSE LENGTH=470
contig_31994	AT3G14040		Pectin lyase-like superfamily protein	572.83	0.647056	885.287	2.98e-169	2.79e-165	UP	9.79	chr3:4648607-4650226 REVERSE LENGTH=445
contig_36584	AT5G15140		Galactose mutarotase-like superfamily protein	97.6134	1e-05	9.76134e+06	3.61e-28	2.04e-25	UP	23.2186	chr5:4908686-4910670 FORWARD LENGTH=490
contig_23786	AT4G39230		NmrA-like negative transcriptional regulator family protein	57.4537	15.3945	3.73208	9.93e-07	0.000111362	UP	1.89998	chr4:18266024-18267604 REVERSE LENGTH=308
contig_22094	AT2G16730	BGAL13	glycosyl hydrolase family 35 protein	43.6265	0.0444405	981.684	2.69e-12	6.2e-10	UP	9.93911	chr2:7261986-7266105 REVERSE LENGTH=848
contig_15993	AT3G22560		Acyl-CoA N-acyltransferases (NAT) superfamily protein	49.0032	18.2099	2.69103	0.000247953	0.0158512	UP	1.42816	chr3:7998915-7999442 REVERSE LENGTH=175
contig_2038	AT5G07010	ATST2A, ST2A	sulfotransferase 2A	68.4093	24.509	2.79119	6.53e-06	0.000630761	UP	1.48088	chr5:2174960-2176039 REVERSE LENGTH=359
contig_10415	AT2G36460		Aldolase superfamily protein	108.289	0.285167	379.74	2.02e-31	1.4e-28	UP	8.56887	chr2:15296929-15298387 REVERSE LENGTH=358
contig_36495	AT5G01260		Carbohydrate-binding-like fold	101.308	0.530468	190.978	2.37e-29	1.46e-26	UP	7.57726	chr5:105367-107045 FORWARD LENGTH=385
contig_9284	AT1G10200	WLIM1	GATA type zinc finger transcription factor family protein	72.0665	14.8347	4.85798	2.69e-10	5.18e-08	UP	2.28036	chr1:3346677-3347763 REVERSE LENGTH=190
contig_5162	AT5G02790	GSTL3	Glutathione S-transferase family protein	190.732	90.3314	2.11146	3.79e-09	6.65e-07	UP	1.07824	chr5:632877-634858 FORWARD LENGTH=235
contig_257	AT2G47010		unknown protein; FUNCTIONS IN: molecular_function unknown; INVOLVED IN: biological_process unknown; LOCATED I	104.3	41.6896	2.50183	2.21e-07	2.83e-05	UP	1.32298
contig_3513	ATCG00800		structural constituent of ribosome	68.5565	12.5326	5.47026	2.36e-10	4.6e-08	UP	2.45161	chrC:82826-83482 REVERSE LENGTH=218
contig_10161	AT3G25290		Auxin-responsive family protein	149.403	0.0315944	4728.79	1.44e-43	1.47e-40	UP	12.2073	chr3:9208955-9210353 FORWARD LENGTH=393
contig_36877	AT1G29660		GDSL-like Lipase/Acylhydrolase superfamily protein	28.0585	1e-05	2.80585e+06	5.84e-08	8.42e-06	UP	21.42	chr1:10371955-10373624 FORWARD LENGTH=364
contig_36620	AT1G26480	GRF12, GF14 IOTA	general regulatory factor 12	54.2533	2.72568	19.9045	2.35e-13	5.94e-11	UP	4.31502	chr1:9156573-9157845 REVERSE LENGTH=268
contig_36849	AT4G33720		CAP (Cysteine-rich secretory proteins, Antigen 5, and Pathogenesis-related 1 protein) superfamily protein	133.519	0.0327698	4074.46	7.97e-39	6.98e-36	UP	11.9924	c
contig_49717	AT1G28640		GDSL-like Lipase/Acylhydrolase superfamily protein	18.0764	1e-05	1.80764e+06	4.02e-05	0.00322759	UP	20.7857	chr1:10067563-10069109 REVERSE LENGTH=389
contig_36579	AT5G20710	BGAL7	beta-galactosidase 7	17.8731	1e-05	1.78731e+06	7.66e-05	0.00571918	UP	20.7694	chr5:7010536-7013994 FORWARD LENGTH=826
contig_34839	AT4G29250		HXXXD-type acyl-transferase family protein	19.5213	0.108347	180.174	2.11e-05	0.00181908	UP	7.49325	chr4:14420713-14422177 FORWARD LENGTH=460
contig_37015	AT1G61566	RALFL9	ralf-like 9	83.2587	1e-05	8.32587e+06	4.91e-24	2.31e-21	UP	22.9892	chr1:22717265-22717492 REVERSE LENGTH=75
contig_37	AT3G04290	ATLTL1, LTL1	Li-tolerant lipase 1	1110.14	536.016	2.0711	6.28e-45	6.9e-42	UP	1.0504	chr3:1133620-1136223 REVERSE LENGTH=366
contig_27431	AT4G29340	PRF4	profilin 4	104.011	6.48383	16.0417	1.71e-23	7.93e-21	UP	4.00375	chr4:14447718-14448467 FORWARD LENGTH=134
contig_29760	AT3G01270		Pectate lyase family protein	38.4262	0.126249	304.368	7.62e-11	1.58e-08	UP	8.24967	chr3:82892-84720 REVERSE LENGTH=475
contig_9969	AT3G53180		glutamate-ammonia ligases;catalytics;glutamate-ammonia ligases	43.1232	6.65865	6.47627	1.24e-07	1.67e-05	UP	2.69516	chr3:19707068-19711188 FORWARD LENGTH=852
contig_34502	AT1G01750	ADF11	actin depolymerizing factor 11	56.2766	0.0890844	631.723	4.29e-16	1.33e-13	UP	9.30315	chr1:275528-276126 FORWARD LENGTH=140
contig_37355	AT1G28270	RALFL4	ralf-like 4	27.9686	0.752586	37.1633	1.13e-07	1.57e-05	UP	5.21581	chr1:9883165-9883497 FORWARD LENGTH=110
contig_19820	AT5G09550		GDP dissociation inhibitor family protein / Rab GTPase activator family protein	35.395	0.0247553	1429.79	5.63e-10	1.06e-07	UP	10.4816	chr5:2963850-2966465 FORWAR
contig_36625	AT4G37680	HHP4	heptahelical protein 4	15.0759	0.109517	137.659	0.000275536	0.017241	UP	7.10495	chr4:17701231-17702568 FORWARD LENGTH=385
contig_36672	AT4G29035		Plant self-incompatibility protein S1 family	16.7404	1e-05	1.67404e+06	0.000145488	0.00987502	UP	20.6749	chr4:14310315-14310770 FORWARD LENGTH=151
contig_20911	AT5G52450		MATE efflux family protein	20.0821	0.126856	158.306	1.1e-05	0.0010105	UP	7.30657	chr5:21289042-21291749 REVERSE LENGTH=486
contig_16384	AT3G07880	SCN1	Immunoglobulin E-set superfamily protein	31.279	8.44382	3.70437	0.000434248	0.02552	UP	1.88923	chr3:2514175-2515544 FORWARD LENGTH=240
contig_924	AT3G48950		Pectin lyase-like superfamily protein	63.9062	0.0198292	3222.84	3.79e-18	1.34e-15	UP	11.6541	chr3:18148017-18149987 FORWARD LENGTH=469
contig_36628	AT1G02816		Protein of unknown function, DUF538	23.4682	0.115932	202.431	1.56e-06	0.000170004	UP	7.66128	chr1:621637-622137 FORWARD LENGTH=166
contig_845	AT1G80660	AHA9, HA9	H(+)-ATPase 9	105.126	0.189667	554.267	1.56e-30	1.01e-27	UP	9.11444	chr1:30316227-30319948 REVERSE LENGTH=954
contig_37860	AT4G03620		myosin heavy chain-related	18.6015	0.252249	73.7426	4.02e-05	0.00322759	UP	6.20443	chr4:1607040-1608665 REVERSE LENGTH=342
contig_36496	AT1G02790	PGA4	polygalacturonase 4	152.431	0.00489554	31136.7	1.85e-44	1.96e-41	UP	14.9263	chr1:610681-612225 REVERSE LENGTH=422
contig_3684	AT5G25610	RD22, ATRD22	BURP domain-containing protein	203.752	73.7346	2.76332	5.3e-15	1.56e-12	UP	1.4664	chr5:8914498-8916684 REVERSE LENGTH=392
contig_9938	AT5G54510	GH3.6, DFL1	Auxin-responsive GH3 family protein	58.0564	4.39596	13.2068	9.4e-13	2.26e-10	UP	3.7232	chr5:22131321-22133564 REVERSE LENGTH=612
contig_36669	AT5G07850		HXXXD-type acyl-transferase family protein	37.8746	0.322408	117.474	1.48e-10	2.97e-08	UP	6.8762	chr5:2508917-2510503 FORWARD LENGTH=456
contig_15135	AT5G56350		Pyruvate kinase family protein	50.4144	14.2873	3.52862	1.03e-05	0.000953819	UP	1.81911	chr5:22820254-22822529 REVERSE LENGTH=498
contig_37213	AT4G13420	HAK5, ATHAK5	high affinity K+ transporter 5	32.0793	0.0176426	1818.29	4.14e-09	7.2e-07	UP	10.8284	chr4:7797038-7802174 REVERSE LENGTH=785
contig_36530	AT1G67290		glyoxal oxidase-related protein	170.543	1e-05	1.70543e+07	8.45e-50	1.08e-46	UP	24.0236	chr1:25191168-25193160 REVERSE LENGTH=615
contig_35646	AT5G15110		Pectate lyase family protein	76.2866	0.0357418	2134.38	5.68e-22	2.41e-19	UP	11.0596	chr5:4895966-4897682 FORWARD LENGTH=472
contig_6870	AT3G04120	GAPC, GAPC-1, GAPC1	glyceraldehyde-3-phosphate dehydrogenase C subunit 1	141.431	29.8753	4.73405	1.5e-18	5.37e-16	UP	2.24307	chr3:1081077-1083131 FORWARD LENGTH
contig_9328	AT1G16590	REV7, ATREV7	DNA-binding HORMA family protein	103.498	3.72897	27.7551	3.96e-26	2.05e-23	UP	4.79468	chr1:5673886-5674890 FORWARD LENGTH=215
contig_1230	ATCG00020	PSBA	photosystem II reaction center protein A	118.405	31.9391	3.70721	6.24e-13	1.51e-10	UP	1.89033	chrC:383-1444 REVERSE LENGTH=353
contig_11774	AT3G48140		B12D protein	118.136	9.65965	12.2298	9.32e-25	4.54e-22	UP	3.61233	chr3:17778471-17779299 FORWARD LENGTH=88
contig_5331	AT1G05680	UGT74E2	Uridine diphosphate glycosyltransferase 74E2	20.8861	1.91991	10.8787	6.64e-05	0.00503648	UP	3.44344	chr1:1703196-1704639 REVERSE LENGTH=453
contig_11402	AT1G01060	LHY, LHY1	Homeodomain-like superfamily protein	36.7276	12.4527	2.94936	0.000944332	0.0489769	UP	1.5604	chr1:33992-37061 REVERSE LENGTH=645
contig_30272	AT5G57330		Galactose mutarotase-like superfamily protein	14.0957	0.642859	21.9266	0.000520237	0.0295812	UP	4.45461	chr5:23218392-23220664 FORWARD LENGTH=312
contig_1935	AT5G40650	SDH2-2	succinate dehydrogenase 2-2	150.453	73.3724	2.05054	4.51e-07	5.44e-05	UP	1.036	chr5:16281462-16283296 FORWARD LENGTH=280
contig_36747	AT4G18050	PGP9	P-glycoprotein 9	16.722	0.137804	121.346	0.000145488	0.00987502	UP	6.92299	chr4:10022205-10027280 FORWARD LENGTH=1236
contig_5212	AT5G53130	CNGC1, ATCNGC1	cyclic nucleotide gated channel 1	107.862	2.73567	39.4279	2.05e-28	1.17e-25	UP	5.30115	chr5:21537830-21540490 REVERSE LENGTH=716
contig_9985	AT5G12030	AT-HSP17.6A, HSP17.6, HSP17.6A	heat shock protein 17.6A	47.5474	7.1647	6.63634	4.8e-08	7.04e-06	UP	2.73039	chr5:3884214-3884684 REVERSE LENGTH=156
contig_36685	AT3G12660	FLA14	FASCICLIN-like arabinogalactan protein 14 precursor	126.617	0.0170788	7413.67	9.45e-37	7.91e-34	UP	12.856	chr3:4019060-4019827 FORWARD LENGTH=255
contig_1842	AT1G47960	C/VIF1, ATC/VIF1	cell wall / vacuolar inhibitor of fructosidase 1	64.9416	28.5665	2.27335	0.000266868	0.0167923	UP	1.18482	chr1:17681954-17683516 REVERSE LENGTH=205
contig_35151	AT3G01350		Major facilitator superfamily protein	26.3257	4.95272	5.31541	0.000113878	0.00801075	UP	2.41018	chr3:135024-137460 FORWARD LENGTH=563
contig_630	ATMG00730	COX3	cytochrome c oxidase subunit 3	31.5499	9.80849	3.21659	0.000947471	0.0490942	UP	1.68553	chrM:218280-219077 FORWARD LENGTH=265
contig_35099	AT2G45600		alpha/beta-Hydrolases superfamily protein	31.3698	0.523856	59.8825	8.03e-09	1.34e-06	UP	5.90406	chr2:18789799-18790788 FORWARD LENGTH=329
contig_45123	AT2G40250		SGNH hydrolase-type esterase superfamily protein	15.5447	1e-05	1.55447e+06	0.000275536	0.017241	UP	20.568	chr2:16813330-16815251 FORWARD LENGTH=361
contig_40206	AT3G02970	EXL6	EXORDIUM like 6	32.4676	0.0240819	1348.22	4.14e-09	7.2e-07	UP	10.3968	chr3:669217-670495 REVERSE LENGTH=332
contig_2683	AT1G20190	ATEXPA11, EXP11, ATEXP11, ATHEXP ALPHA 1.14, EXPA11	expansin 11	292.275	131.275	2.22643	8.76e-15	2.52e-12	UP	1.15473	chr1:6998762-6999710 REVERSE LENGTH=252
contig_13335	AT1G04410		Lactate/malate dehydrogenase family protein	70.2863	2.57991	27.2437	7.66e-18	2.65e-15	UP	4.76785	chr1:1189418-1191267 REVERSE LENGTH=332
contig_8102	AT1G30690		Sec14p-like phosphatidylinositol transfer family protein	39.6795	1.56445	25.3632	4.2e-10	7.95e-08	UP	4.66466	chr1:10888284-10890085 FORWARD LENGTH=540
contig_16351	AT2G45600		alpha/beta-Hydrolases superfamily protein	64.421	5.44654	11.8279	1.4e-13	3.64e-11	UP	3.56412	chr2:18789799-18790788 FORWARD LENGTH=329
contig_37016	AT1G60625	RALFL6	RALF-like 6	27.3691	1e-05	2.73691e+06	1.13e-07	1.57e-05	UP	21.3841	chr1:22333916-22334161 FORWARD LENGTH=81
contig_36522	AT3G36659		Plant invertase/pectin methylesterase inhibitor superfamily protein	220.584	1e-05	2.20584e+07	1.2e-64	2.17e-61	UP	24.3948	chr3:2100189-2100983 FORWARD LENGTH=264
contig_46418	AT1G01310		CAP (Cysteine-rich secretory proteins, Antigen 5, and Pathogenesis-related 1 protein) superfamily protein	23.8259	0.0197242	1207.95	1.56e-06	0.000170004	UP	10.2384	c
contig_19090	AT4G37970	ATCAD6, CAD6	cinnamyl alcohol dehydrogenase 6	101.68	23.2469	4.37393	1.33e-12	3.14e-10	UP	2.12893	chr4:17849672-17852145 FORWARD LENGTH=363
contig_26374	AT2G41560	ACA4	autoinhibited Ca(2+)-ATPase, isoform 4	17.3808	1.22625	14.1739	0.000403929	0.0238633	UP	3.82517	chr2:17332256-17337179 REVERSE LENGTH=1030
contig_723	AT5G53140		Protein phosphatase 2C family protein	66.1098	32.2195	2.05186	0.000889275	0.046422	UP	1.03693	chr5:21549228-21552132 FORWARD LENGTH=420
contig_19275	AT5G51830		pfkB-like carbohydrate kinase family protein	41.33	2.50848	16.4761	8.85e-10	1.62e-07	UP	4.0423	chr5:21069709-21071450 FORWARD LENGTH=343
contig_9472	AT2G39900	WLIM2a	GATA type zinc finger transcription factor family protein	102.559	11.818	8.67817	3.77e-19	1.37e-16	UP	3.11739	chr2:16659136-16660267 FORWARD LENGTH=200
contig_1527	AT5G53760	MLO11, ATMLO11	Seven transmembrane MLO family protein	72.4593	2.84692	25.4519	2.08e-18	7.39e-16	UP	4.6697	chr5:21823055-21826289 FORWARD LENGTH=573
contig_13939	AT5G27870		Plant invertase/pectin methylesterase inhibitor superfamily	234.602	0.00786834	29816	8.28e-69	1.55e-65	UP	14.8638	chr5:9878991-9881806 REVERSE LENGTH=732
contig_12841	AT1G77120	ADH1, ADH, ATADH, ATADH1	alcohol dehydrogenase 1	19.9621	0.749085	26.6486	2.11e-05	0.00181908	UP	4.73599	chr1:28975509-28977216 FORWARD LENGTH=379
contig_26867	AT3G23430	PHO1, ATPHO1	phosphate 1	15.7361	0.633871	24.8254	0.000275536	0.017241	UP	4.63374	chr3:8387818-8393242 REVERSE LENGTH=782
contig_26610	AT4G25590	ADF7	actin depolymerizing factor 7	164.83	46.1193	3.57399	2.65e-16	8.35e-14	UP	1.83754	chr4:13059137-13060050 REVERSE LENGTH=137
First_Contig636	AT2G29420	ATGSTU7, GST25, GSTU7	glutathione S-transferase tau 7	50.7653	14.8362	3.42173	1.03e-05	0.000953819	UP	1.77473	chr2:12618111-12618871 REVERSE LENGTH=227
contig_37313	AT1G25240		ENTH/VHS/GAT family protein	23.793	0.111909	212.61	1.56e-06	0.000170004	UP	7.73206	chr1:8845231-8846361 FORWARD LENGTH=376
contig_13823	AT5G47950		HXXXD-type acyl-transferase family protein	76.9841	34.9575	2.20222	9.22e-05	0.00674148	UP	1.13896	chr5:19417218-19418498 REVERSE LENGTH=426
contig_36712	AT5G46940		Plant invertase/pectin methylesterase inhibitor superfamily protein	382.083	0.111166	3437.06	7.84e-113	2.44e-109	UP	11.747	chr5:19058230-19058760 REVERSE LENGTH=1
contig_18285	AT2G26490		Transducin/WD40 repeat-like superfamily protein	25.5149	3.89862	6.5446	5.99e-05	0.0046002	UP	2.71031	chr2:11268035-11269432 FORWARD LENGTH=465
contig_18465	AT3G21550	DMP2, AtDMP2	DUF679 domain membrane protein 2	77.5684	5.78334	13.4124	4.9e-17	1.61e-14	UP	3.7455	chr3:7591708-7592262 REVERSE LENGTH=184
contig_18062	AT5G45670		GDSL-like Lipase/Acylhydrolase superfamily protein	23.4268	3.16221	7.40835	0.000181042	0.0118576	UP	2.88915	chr5:18528600-18530164 FORWARD LENGTH=362
contig_36682	AT1G32780		GroES-like zinc-binding dehydrogenase family protein	46.5739	0.0129201	3604.76	3.59e-13	8.99e-11	UP	11.8157	chr1:11869977-11872595 REVERSE LENGTH=394
contig_15302	AT3G17980		Calcium-dependent lipid-binding (CaLB domain) family protein	75.6213	0.0132062	5726.19	1.12e-21	4.65e-19	UP	12.4834	chr3:6152417-6153115 FORWARD LENGTH=177
contig_37975	AT5G27980		Seed maturation protein	24.7834	1e-05	2.47834e+06	8.11e-07	9.23e-05	UP	21.2409	chr5:10015883-10016676 REVERSE LENGTH=192
contig_25913	AT3G07880	SCN1	Immunoglobulin E-set superfamily protein	24.7927	4.34934	5.70034	0.00032682	0.0198088	UP	2.51105	chr3:2514175-2515544 FORWARD LENGTH=240
contig_30399	AT4G20990	ATACA4, ACA4	alpha carbonic anhydrase 4	15.6752	0.31541	49.698	0.000275536	0.017241	UP	5.63512	chr4:11219772-11221126 FORWARD LENGTH=267
contig_813	ATCG01310	RPL2.2	ribosomal protein L2	53.9431	9.12527	5.9114	2.05e-08	3.19e-06	UP	2.5635	chrC:152806-154312 FORWARD LENGTH=274
contig_7005	AT5G33370		GDSL-like Lipase/Acylhydrolase superfamily protein	58.9428	21.6389	2.72393	4.87e-05	0.00380178	UP	1.44569	chr5:12602773-12604670 REVERSE LENGTH=366
contig_36962	AT4G02250		Plant invertase/pectin methylesterase inhibitor superfamily protein	27.9874	1e-05	2.79874e+06	1.13e-07	1.57e-05	UP	21.4163	chr4:983970-984523 FORWARD LENGTH=160
contig_36793	AT5G55980		serine-rich protein-related	25.4336	1e-05	2.54336e+06	4.21e-07	5.13e-05	UP	21.2783	chr5:22670301-22670642 FORWARD LENGTH=113
contig_16509	AT4G31115		Protein of unknown function (DUF1997)	44.0513	17.3817	2.53434	0.000907978	0.0473102	UP	1.34161	chr4:15130243-15131847 FORWARD LENGTH=274
contig_27224	AT3G03430		Calcium-binding EF-hand family protein	43.4465	0.665479	65.286	2.69e-12	6.2e-10	UP	6.0287	chr3:814481-814732 FORWARD LENGTH=83
contig_36546	AT2G26450		Plant invertase/pectin methylesterase inhibitor superfamily	154.396	0.0130547	11826.9	4.73e-45	5.3e-42	UP	13.5298	chr2:11251279-11253446 FORWARD LENGTH=614
contig_572	AT2G36830	GAMMA-TIP, TIP1;1, GAMMA-TIP1	gamma tonoplast intrinsic protein	732.553	360.192	2.03379	5.55e-29	3.31e-26	UP	1.02417	chr2:15445490-15446336 FORWARD LENGTH=251
contig_4686	AT5G08640	FLS, ATFLS1, FLS1	flavonol synthase 1	55.2412	22.8213	2.4206	0.000268004	0.016826	UP	1.27536	chr5:2804009-2805175 FORWARD LENGTH=336
contig_37297	AT5G36110	CYP716A1	cytochrome P450, family 716, subfamily A, polypeptide 1	20.0993	1e-05	2.00993e+06	1.1e-05	0.0010105	UP	20.9387	chr5:14195377-14197613 FORWARD LENGTH=477
contig_36597	AT3G19940		Major facilitator superfamily protein	132.313	0.0230416	5742.34	1.58e-38	1.36e-35	UP	12.4874	chr3:6938211-6939975 FORWARD LENGTH=514
contig_36541	AT5G03620		Subtilisin-like serine endopeptidase family protein	47.2488	0.0079777	5922.6	1.83e-13	4.7e-11	UP	12.532	chr5:918738-921874 FORWARD LENGTH=766
contig_2454	AT1G70370	PG2	polygalacturonase 2	217.142	77.1605	2.81415	3e-16	9.39e-14	UP	1.4927	chr1:26513003-26514998 REVERSE LENGTH=626
contig_36676	AT3G07820		Pectin lyase-like superfamily protein	290.754	0.121308	2396.82	1.86e-85	4.17e-82	UP	11.2269	chr3:2496597-2498028 REVERSE LENGTH=391
contig_29371	AT1G10200	WLIM1	GATA type zinc finger transcription factor family protein	29.7866	1.0127	29.4131	2.49e-07	3.17e-05	UP	4.87839	chr1:3346677-3347763 REVERSE LENGTH=190
contig_721	AT3G16150		N-terminal nucleophile aminohydrolases (Ntn hydrolases) superfamily protein	57.7693	21.7517	2.65585	7.15e-05	0.00537224	UP	1.40918	chr3:5471794-5473033 FORWARD LE
contig_36656	AT4G16295	SPH1	S-protein homologue 1	17.6347	1e-05	1.76347e+06	7.66e-05	0.00571918	UP	20.75	chr4:9215680-9216135 REVERSE LENGTH=151
contig_38315	AT5G47000		Peroxidase superfamily protein	25.5547	0.0126311	2023.16	4.21e-07	5.13e-05	UP	10.9824	chr5:19069171-19070175 REVERSE LENGTH=334
contig_15370	AT4G27270		Quinone reductase family protein	40.1948	5.28014	7.61246	1.8e-07	2.4e-05	UP	2.92836	chr4:13661458-13663243 REVERSE LENGTH=205
contig_36202	AT2G29460	ATGSTU4, GST22, GSTU4	glutathione S-transferase tau 4	50.3857	15.9917	3.15073	2.21e-05	0.00187639	UP	1.65569	chr2:12626689-12627600 REVERSE LENGTH=224
contig_2584	AT5G19600	SULTR3;5	sulfate transporter 3;5	35.9278	4.56122	7.87681	7.95e-07	9.08e-05	UP	2.97761	chr5:6613113-6616891 REVERSE LENGTH=634
contig_46542	AT2G21110		Disease resistance-responsive (dirigent-like protein) family protein	52.1868	1e-05	5.21868e+06	6.35e-15	1.85e-12	UP	22.3153	chr2:9050290-9050850 REVERSE LENGTH=18
contig_1432	AT1G68530	CUT1, POP1, CER6, G2, KCS6	3-ketoacyl-CoA synthase 6	56.6009	24.8231	2.28017	0.000543082	0.0306317	UP	1.18914	chr1:25712881-25714733 REVERSE LENGTH=497
contig_11763	AT5G59370	ACT4	actin 4	57.287	4.66876	12.2703	1.73e-12	4.05e-10	UP	3.6171	chr5:23950109-23951586 FORWARD LENGTH=377
contig_10352	AT2G34585		unknown protein; FUNCTIONS IN: molecular_function unknown; INVOLVED IN: biological_process unknown; LOCATED I	48.1119	18.3228	2.6258	0.000362837	0.0217334	UP	1.39276
contig_36633	AT5G62350		Plant invertase/pectin methylesterase inhibitor superfamily protein	40.0708	0.00879008	4558.64	2e-11	4.28e-09	UP	12.1544	chr5:25037504-25038112 FORWARD LENGTH=2
contig_4040	AT1G77120	ADH1, ADH, ATADH, ATADH1	alcohol dehydrogenase 1	188.393	32.7314	5.75573	2.14e-27	1.19e-24	UP	2.525	chr1:28975509-28977216 FORWARD LENGTH=379
contig_37544	AT1G61566	RALFL9	ralf-like 9	41.8351	1e-05	4.18351e+06	1.03e-11	2.23e-09	UP	21.9963	chr1:22717265-22717492 REVERSE LENGTH=75
contig_333	AT4G29260		HAD superfamily, subfamily IIIB acid phosphatase	98.8224	38.6593	2.55624	3.56e-07	4.39e-05	UP	1.35402	chr4:14422310-14423409 REVERSE LENGTH=255
contig_37044	AT4G08670		Bifunctional inhibitor/lipid-transfer protein/seed storage 2S albumin superfamily protein	33.3124	0.0228518	1457.76	2.13e-09	3.83e-07	UP	10.5095	chr4:5536765-5538
contig_33430	AT3G14040		Pectin lyase-like superfamily protein	509.281	0.868878	586.137	2.24e-150	1.05e-146	UP	9.19509	chr3:4648607-4650226 REVERSE LENGTH=445
contig_8597	AT3G13750	BGAL1	beta galactosidase 1	78.6421	0.255309	308.027	1.46e-22	6.46e-20	UP	8.26691	chr3:4511192-4515756 FORWARD LENGTH=847
contig_36562	AT3G19940		Major facilitator superfamily protein	99.8641	0.192381	519.094	9.25e-29	5.46e-26	UP	9.01985	chr3:6938211-6939975 FORWARD LENGTH=514
contig_2581	AT5G25450		Cytochrome bd ubiquinol oxidase, 14kDa subunit	230.319	114.943	2.00377	6.46e-10	1.2e-07	UP	1.00272	chr5:8857036-8857849 FORWARD LENGTH=122
contig_16221	AT2G45600		alpha/beta-Hydrolases superfamily protein	30.8233	2.58072	11.9437	7.75e-07	8.87e-05	UP	3.57818	chr2:18789799-18790788 FORWARD LENGTH=329
contig_2798	AT3G02885	GASA5	GAST1 protein homolog 5	608.302	293.724	2.071	2e-25	9.95e-23	UP	1.05032	chr3:638323-639011 REVERSE LENGTH=97
contig_11189	AT5G17330	GAD, GAD1	glutamate decarboxylase	55.3048	0.959626	57.6316	8.41e-16	2.56e-13	UP	5.84879	chr5:5711141-5714839 FORWARD LENGTH=502
contig_37014	AT1G61566	RALFL9	ralf-like 9	93.7652	0.0281979	3325.26	5.49e-27	2.99e-24	UP	11.6993	chr1:22717265-22717492 REVERSE LENGTH=75
contig_38235	AT5G61680		Pectin lyase-like superfamily protein	565.198	1e-05	5.65198e+07	3.72e-167	2.98e-163	UP	25.7523	chr5:24786416-24788015 REVERSE LENGTH=338
contig_36706	AT3G57050	CBL	cystathionine beta-lyase	19.7222	0.105269	187.352	2.11e-05	0.00181908	UP	7.5496	chr3:21111939-21114521 REVERSE LENGTH=464
contig_736	ATMG01190	ATP1	ATP synthase subunit 1	137.624	51.9174	2.65082	3.9e-10	7.41e-08	UP	1.40644	chrM:302166-303689 REVERSE LENGTH=507
contig_31340	AT5G03620		Subtilisin-like serine endopeptidase family protein	52.3129	0.0435372	1201.57	6.35e-15	1.85e-12	UP	10.2307	chr5:918738-921874 FORWARD LENGTH=766
contig_26293	AT3G36659		Plant invertase/pectin methylesterase inhibitor superfamily protein	19.3063	1.37877	14.0026	0.000121683	0.0085064	UP	3.80762	chr3:2100189-2100983 FORWARD LENGTH=264
contig_10115	AT3G12620		Protein phosphatase 2C family protein	26.158	6.61557	3.954	0.000826251	0.0438672	UP	1.98331	chr3:4009510-4010993 REVERSE LENGTH=385
contig_1868	AT2G07689		NADH-Ubiquinone/plastoquinone (complex I) protein	40.4462	14.7933	2.73409	0.000692556	0.0376242	UP	1.45106	chr2:3336109-3336753 FORWARD LENGTH=214
contig_39983	AT1G28640		GDSL-like Lipase/Acylhydrolase superfamily protein	29.8312	1e-05	2.98312e+06	3.02e-08	4.56e-06	UP	21.5084	chr1:10067563-10069109 REVERSE LENGTH=389
contig_18063	AT1G29670		GDSL-like Lipase/Acylhydrolase superfamily protein	184.827	0.105761	1747.59	5.9e-54	8.71e-51	UP	10.7712	chr1:10375843-10377717 FORWARD LENGTH=363
contig_12498	AT4G27350		Protein of unknown function (DUF1223)	20.4897	1.73004	11.8435	6.64e-05	0.00503648	UP	3.56602	chr4:13690979-13692621 REVERSE LENGTH=278
contig_36696	AT2G23900		Pectin lyase-like superfamily protein	162.158	1e-05	1.62158e+07	2e-47	2.39e-44	UP	23.9509	chr2:10174556-10176489 FORWARD LENGTH=477
First_Contig19	ATCG00680	PSBB	photosystem II reaction center protein B	66.4152	14.5009	4.58006	5.47e-09	9.24e-07	UP	2.19537	chrC:72371-73897 FORWARD LENGTH=508
contig_15530	AT5G35700	FIM2, FIM5	fimbrin-like protein 2	19.7132	1.89487	10.4035	0.000121683	0.0085064	UP	3.37899	chr5:13872833-13876432 REVERSE LENGTH=687
contig_5871	AT3G29090	PME31, ATPME31	pectin methylesterase 31	167.163	10.8335	15.4301	4.3e-37	3.65e-34	UP	3.94768	chr3:11073804-11075335 FORWARD LENGTH=317
contig_15127	AT1G01050	AtPPa1, PPa1	pyrophosphorylase 1	131.048	16.4364	7.97301	3.7e-23	1.7e-20	UP	2.99512	chr1:31382-32670 REVERSE LENGTH=212
contig_15268	AT1G02790	PGA4	polygalacturonase 4	32.7552	0.0554484	590.733	4.14e-09	7.2e-07	UP	9.20636	chr1:610681-612225 REVERSE LENGTH=422
contig_36603	AT4G10260		pfkB-like carbohydrate kinase family protein	34.0707	0.0383948	887.38	1.1e-09	1.99e-07	UP	9.79341	chr4:6371486-6372770 REVERSE LENGTH=324
contig_8910	AT1G13970		Protein of unknown function (DUF1336)	75.5283	33.5643	2.25026	7.9e-05	0.00582807	UP	1.17009	chr1:4779742-4781882 REVERSE LENGTH=504
contig_36833	AT5G62850	AtVEX1, SWEET5, AtSWEET5	Nodulin MtN3 family protein	18.9181	1e-05	1.89181e+06	4.02e-05	0.00322759	UP	20.8513	chr5:25230204-25231527 REVERSE LENGTH=240
contig_39676	AT5G61680		Pectin lyase-like superfamily protein	546.629	1e-05	5.46629e+07	1.83e-161	1.28e-157	UP	25.7041	chr5:24786416-24788015 REVERSE LENGTH=338
contig_15	ATCG01280	YCF2.2	Chloroplast Ycf2;ATPase, AAA type, core	35.7385	9.3147	3.83678	0.000157994	0.0105452	UP	1.9399	chrC:145291-152175 REVERSE LENGTH=2294
contig_33474	AT5G04885		Glycosyl hydrolase family protein	35.0252	0.907293	38.6041	5.63e-10	1.06e-07	UP	5.27068	chr5:1423369-1426628 FORWARD LENGTH=665
contig_28900	AT4G37990	ELI3-2, ELI3, ATCAD8, CAD-B2	elicitor-activated gene 3-2	49.9071	4.44069	11.2386	2.2e-10	4.3e-08	UP	3.49039	chr4:17855964-17857388 FORWARD LENGTH=359
contig_36616	AT1G43090		Pectin lyase-like superfamily protein	363.994	1e-05	3.63994e+07	3.55e-107	9.94e-104	UP	25.1174	chr1:16217197-16219150 REVERSE LENGTH=444
contig_28041	AT5G24130		unknown protein; FUNCTIONS IN: molecular_function unknown; INVOLVED IN: biological_process unknown; LOCATED I	17.9586	0.168943	106.299	7.66e-05	0.00571918	UP	6.73199
contig_7845	AT2G33690		Late embryogenesis abundant protein, group 6	43.7425	0.381628	114.621	2.69e-12	6.2e-10	UP	6.84073	chr2:14252199-14252414 FORWARD LENGTH=71
contig_3234	AT1G27950	LTPG1	glycosylphosphatidylinositol-anchored lipid protein transfer 1	451.441	202.647	2.22772	3.33e-22	1.45e-19	UP	1.15557	chr1:9740740-9741991 FORWARD LENGTH=193
contig_384	AT5G59320	LTP3	lipid transfer protein 3	670.459	326.431	2.05391	3.15e-27	1.73e-24	UP	1.03837	chr5:23929051-23929492 FORWARD LENGTH=115
contig_10236	AT5G45280		Pectinacetylesterase family protein	122.398	1.18787	103.04	4.54e-34	3.59e-31	UP	6.68706	chr5:18346862-18349488 FORWARD LENGTH=391
contig_26485	AT5G02790	GSTL3	Glutathione S-transferase family protein	122.146	60.5413	2.01756	6.02e-06	0.000586108	UP	1.01261	chr5:632877-634858 FORWARD LENGTH=235
contig_853	AT4G25040		Uncharacterised protein family (UPF0497)	111.239	50.9645	2.18268	2.12e-06	0.000225507	UP	1.1261	chr4:12868320-12869319 FORWARD LENGTH=170
contig_5222	AT3G18830	ATPLT5, PMT5, ATPMT5	polyol/monosaccharide transporter 5	56.7518	15.8393	3.58298	1.56e-06	0.000168327	UP	1.84116	chr3:6489000-6491209 REVERSE LENGTH=539
contig_20611	AT2G15480	UGT73B5	UDP-glucosyl transferase 73B5	22.3997	2.88043	7.7765	8.85e-05	0.00647662	UP	2.95912	chr2:6758817-6760452 FORWARD LENGTH=484
contig_36843	AT4G08950	EXO	Phosphate-responsive 1 family protein	31.9001	0.023985	1330	8.03e-09	1.34e-06	UP	10.3772	chr4:5740378-5741322 FORWARD LENGTH=314
contig_23670	AT1G67070	DIN9, PMI2	Mannose-6-phosphate isomerase, type I	19.9417	2.8674	6.95463	0.000490323	0.0283402	UP	2.79797	chr1:25042324-25044412 FORWARD LENGTH=441
contig_6351	AT4G10960	UGE5	UDP-D-glucose/UDP-D-galactose 4-epimerase 5	71.7088	21.2566	3.37348	2.35e-07	3e-05	UP	1.75424	chr4:6716083-6718472 REVERSE LENGTH=351
contig_4699	AT1G61110	anac025, NAC025	NAC domain containing protein 25	17.8001	1.41003	12.6239	0.000403929	0.0238633	UP	3.65809	chr1:22516730-22518055 FORWARD LENGTH=323
contig_34457	AT1G59960		NAD(P)-linked oxidoreductase superfamily protein	26.786	0.0751026	356.659	2.18e-07	2.84e-05	UP	8.4784	chr1:22071410-22073067 REVERSE LENGTH=326
contig_22901	AT3G19020		Leucine-rich repeat (LRR) family protein	68.0964	0.845661	80.5246	1.29e-19	4.74e-17	UP	6.33136	chr3:6559174-6562044 REVERSE LENGTH=956
contig_9283	AT1G10200	WLIM1	GATA type zinc finger transcription factor family protein	72.1272	21.0815	3.42136	1.52e-07	2.03e-05	UP	1.77457	chr1:3346677-3347763 REVERSE LENGTH=190
First_Contig437	AT5G09730	BXL3, ATBXL3, XYL3, ATBX3, BX3	beta-xylosidase 3	17.3833	0.0038677	4494.49	7.66e-05	0.00571918	UP	12.1339	chr5:3015319-3018226 REVERSE LENGTH=773
contig_36189	--	--	--	29.5972	0.743114	39.8286	3.02e-08	4.56e-06	UP	5.31573	--
contig_5112	--	--	--	16.2749	1.36238	11.9459	0.000730953	0.0395568	UP	3.57845	--
contig_54309	--	--	--	70.274	0.629034	111.717	3.32e-20	1.27e-17	UP	6.80371	--
contig_37756	--	--	--	27.0048	0.0955587	282.599	1.13e-07	1.57e-05	UP	8.14261	--
contig_31971	--	--	--	522.956	0.447445	1168.76	2.84e-154	1.77e-150	UP	10.1908	--
contig_36538	--	--	--	93.1572	0.067283	1384.56	5.49e-27	2.99e-24	UP	10.4352	--
contig_34500	--	--	--	479.824	0.532478	901.116	1.02e-141	4.41e-138	UP	9.81557	--
contig_5800	--	--	--	32.2449	4.96377	6.49605	4.31e-06	0.000432563	UP	2.69956	--
contig_5495	--	--	--	64.4494	13.4645	4.78662	5.4e-09	9.14e-07	UP	2.25901	--
contig_37000	--	--	--	28.0437	0.0282987	990.991	5.84e-08	8.42e-06	UP	9.95273	--
contig_37695	--	--	--	47.0666	0.0325552	1445.75	1.83e-13	4.7e-11	UP	10.4976	--
contig_5424	--	--	--	22.0675	3.74231	5.89677	0.000312385	0.0189544	UP	2.55993	--
contig_36519	--	--	--	98.2696	0.982826	99.9867	1.83e-28	1.06e-25	UP	6.64366	--
contig_35285	--	--	--	26.5373	0.017487	1517.54	2.18e-07	2.84e-05	UP	10.5675	--
contig_12811	--	--	--	66.1288	20.3801	3.24477	9.5e-07	0.000107135	UP	1.69812	--
contig_27721	--	--	--	254.912	0.182306	1398.26	9.4e-75	1.82e-71	UP	10.4494	--
contig_29444	--	--	--	106.882	0.322093	331.837	7.88e-31	5.26e-28	UP	8.37433	--
contig_43689	--	--	--	22.3365	0.122862	181.802	3e-06	0.000312167	UP	7.50622	--
contig_37096	--	--	--	20.455	0.0613445	333.445	1.1e-05	0.0010105	UP	8.38131	--
contig_25928	--	--	--	45.6243	1.94467	23.4611	8.6e-12	1.88e-09	UP	4.5522	--
contig_36785	--	--	--	58.5669	0.0509402	1149.72	1.11e-16	3.56e-14	UP	10.1671	--
contig_39209	--	--	--	14.0109	0.127843	109.594	0.000520237	0.0295812	UP	6.77603	--
contig_3310	--	--	--	32.3045	7.02993	4.59528	0.000113262	0.00797743	UP	2.20015	--
contig_36959	--	--	--	89.9885	1e-05	8.99885e+06	8.33e-26	4.24e-23	UP	23.1013	--
contig_24251	--	--	--	19.5628	0.335855	58.2478	2.11e-05	0.00181908	UP	5.86413	--
contig_36697	--	--	--	53.0807	0.223317	237.692	3.24e-15	9.66e-13	UP	7.89295	--
contig_36500	--	--	--	204.722	0.0382124	5357.48	6.79e-60	1.12e-56	UP	12.3873	--
contig_29435	--	--	--	15.3962	0.503501	30.5782	0.000275536	0.017241	UP	4.93443	--
contig_36879	--	--	--	22.3633	0.0422194	529.693	3e-06	0.000312167	UP	9.04901	--
contig_36895	--	--	--	21.9127	0.0649345	337.459	5.76e-06	0.00056344	UP	8.39857	--
contig_36558	--	--	--	20.3415	0.053102	383.064	1.1e-05	0.0010105	UP	8.58144	--
contig_36476	--	--	--	661.024	0.0328186	20141.7	7.11e-196	1.33e-191	UP	14.2979	--
contig_36599	--	--	--	121.937	1e-05	1.21937e+07	2.86e-35	2.29e-32	UP	23.5396	--
contig_36600	--	--	--	208.331	0.0666716	3124.73	4.4e-61	7.71e-58	UP	11.6095	--
contig_276	--	--	--	186.95	91.321	2.04718	1.93e-08	3.05e-06	UP	1.03364	--
contig_36608	--	--	--	21.3184	0.0131963	1615.48	5.76e-06	0.00056344	UP	10.6577	--
contig_37558	--	--	--	16.7044	1e-05	1.67044e+06	0.000145488	0.00987502	UP	20.6718	--
First_Contig89	--	--	--	29.2427	6.9589	4.2022	0.000192571	0.0125249	UP	2.07115	--
contig_5337	--	--	--	62.0557	25.2614	2.45654	0.000112217	0.00792373	UP	1.29663	--
contig_36601	--	--	--	175.52	0.0676807	2593.36	2.77e-51	3.7e-48	UP	11.3406	--
contig_11600	--	--	--	23.835	0.405161	58.8285	1.56e-06	0.000170004	UP	5.87844	--
contig_36549	--	--	--	41.4829	0.484805	85.5661	1.03e-11	2.23e-09	UP	6.41897	--
contig_16047	--	--	--	15.6542	0.274612	57.0048	0.000275536	0.017241	UP	5.83301	--
contig_9649	--	--	--	64.5479	16.9696	3.80374	9.26e-08	1.3e-05	UP	1.92742	--
contig_1500	--	--	--	58.2364	11.3327	5.13881	1.39e-08	2.25e-06	UP	2.36144	--
contig_37147	--	--	--	52.1135	1e-05	5.21135e+06	6.35e-15	1.85e-12	UP	22.3132	--
contig_38317	--	--	--	18.71	1e-05	1.871e+06	4.02e-05	0.00322759	UP	20.8354	--
contig_36664	--	--	--	50.4453	1e-05	5.04453e+06	2.44e-14	6.71e-12	UP	22.2663	--
contig_36883	--	--	--	95.0913	1e-05	9.50913e+06	1.41e-27	7.89e-25	UP	23.1809	--
contig_37245	--	--	--	28.188	1e-05	2.8188e+06	5.84e-08	8.42e-06	UP	21.4267	--
contig_2142	--	--	--	267.908	87.2553	3.0704	5.43e-22	2.32e-19	UP	1.61842	--
contig_36801	--	--	--	136.759	1e-05	1.36759e+07	1.03e-39	9.3e-37	UP	23.7051	--
contig_36613	--	--	--	34.2002	0.283658	120.568	1.1e-09	1.99e-07	UP	6.91371	--
contig_12152	--	--	--	22.3234	1.0794	20.6812	1.96e-05	0.00169455	UP	4.37025	--
contig_37781	--	--	--	25.7859	1e-05	2.57859e+06	4.21e-07	5.13e-05	UP	21.2982	--
contig_1579	--	--	--	553.373	270.666	2.04449	1.44e-22	6.41e-20	UP	1.03174	--
contig_21275	--	--	--	44.8207	0.430483	104.117	1.37e-12	3.22e-10	UP	6.70206	--
contig_22582	--	--	--	29.7047	1.5915	18.6646	2.49e-07	3.17e-05	UP	4.22223	--
contig_36560	--	--	--	126.85	0.146276	867.197	9.45e-37	7.91e-34	UP	9.76022	--
contig_5787	--	--	--	65.5914	9.8071	6.68815	3.1e-11	6.51e-09	UP	2.74161	--
contig_6749	--	--	--	95.0209	15.5514	6.1101	4.8e-15	1.42e-12	UP	2.6112	--
contig_36796	--	--	--	111.659	1e-05	1.11659e+07	2.61e-32	1.88e-29	UP	23.4126	--
contig_5113	--	--	--	28.5901	1.94798	14.6768	4.68e-07	5.64e-05	UP	3.87546	--
contig_36918	--	--	--	30.7206	0.016248	1890.73	1.56e-08	2.48e-06	UP	10.8847	--
contig_408	--	--	--	2864.13	1307.42	2.19067	6.46e-128	2.42e-124	UP	1.13137	--
contig_40463	--	--	--	16.0098	1.52323	10.5104	0.000730953	0.0395568	UP	3.39375	--
contig_43364	--	--	--	27.9746	1.08726	25.7295	8.77e-07	9.93e-05	UP	4.68535	--
contig_3238	--	--	--	84.0775	13.3277	6.30849	1.54e-13	3.97e-11	UP	2.65729	--
contig_49698	--	--	--	15.1729	1e-05	1.51729e+06	0.000275536	0.017241	UP	20.5331	--
contig_36557	--	--	--	71.1943	0.0305016	2334.12	1.69e-20	6.56e-18	UP	11.1887	--
contig_4359	--	--	--	65.1271	15.7132	4.14473	2.34e-08	3.6e-06	UP	2.05128	--
contig_13157	--	--	--	44.2271	14.788	2.99074	0.000136336	0.00939025	UP	1.5805	--
contig_9739	--	--	--	60.6182	12.6784	4.7812	1.44e-08	2.32e-06	UP	2.25737	--
contig_35448	--	--	--	71.9126	0.014829	4849.46	1.69e-20	6.56e-18	UP	12.2436	--
contig_35535	--	--	--	647.532	0.171112	3784.27	1.09e-191	1.53e-187	UP	11.8858	--
contig_21666	--	--	--	19.0162	0.325841	58.3602	2.11e-05	0.00181908	UP	5.86691	--
contig_3507	--	--		53.4194	14.1007	3.78843	2.67e-06	0.000281647	UP	1.9216	--
contig_4130	AT2G22430	ATHB6, HB6	homeobox protein 6	34.0211	82.4738	0.412508	7.55e-06	0.000720711	DOWN	-1.27751	chr2:9526470-9527612 REVERSE LENGTH=311
contig_210	AT3G45070		P-loop containing nucleoside triphosphate hydrolases superfamily protein	6.65091	29.0514	0.228935	0.000107512	0.00767851	DOWN	-2.12699	chr3:16486378-16487349 REVERSE LEN
contig_13619	AT1G22400	UGT85A1, ATUGT85A1	UDP-Glycosyltransferase superfamily protein	6.92053	25.5896	0.270443	0.000773391	0.0416124	DOWN	-1.8866	chr1:7903851-7906607 REVERSE LENGTH=489
contig_10522	AT1G33540	scpl18	serine carboxypeptidase-like 18	5.76137	23.2761	0.247523	0.000826898	0.04386	DOWN	-2.01437	chr1:12162349-12164700 REVERSE LENGTH=446
contig_3775	AT2G28290	SYD, CHR3	P-loop containing nucleoside triphosphate hydrolases superfamily protein	11.4151	34.7404	0.328584	0.000675669	0.037175	DOWN	-1.60567	chr2:12056771-12072950 FO
contig_19914	AT5G23880	EMB1265, CPSF100, ESP5, ATCPSF100	cleavage and polyadenylation specificity factor 100	2.36842	19.9387	0.118785	0.00025839	0.0164062	DOWN	-3.07358	chr5:8052550-8058147 F
contig_6916	AT1G33540	scpl18	serine carboxypeptidase-like 18	30.5126	80.7696	0.377773	1.57e-06	0.000168973	DOWN	-1.40441	chr1:12162349-12164700 REVERSE LENGTH=446
contig_14782	AT1G07530	SCL14, ATGRAS2, GRAS2	SCARECROW-like 14	9.65176	31.334	0.308028	0.000569697	0.0320362	DOWN	-1.69887	chr1:2313828-2316137 REVERSE LENGTH=769
contig_1174	AT3G22790		Kinase interacting (KIP1-like) family protein	30.7654	70.2718	0.437805	6.16e-05	0.00470843	DOWN	-1.19164	chr3:8052446-8057888 REVERSE LENGTH=1728
contig_16469	AT5G14930	SAG101	senescence-associated gene 101	6.65763	25.9943	0.256118	0.000773391	0.0416124	DOWN	-1.96512	chr5:4828754-4830769 FORWARD LENGTH=537
contig_22353	AT5G14930	SAG101	senescence-associated gene 101	11.5908	36.577	0.316889	0.000286017	0.0176798	DOWN	-1.65795	chr5:4828754-4830769 FORWARD LENGTH=537
contig_34	AT2G43330	ATINT1, INT1	inositol transporter 1	29.9829	152.977	0.195996	2.03e-21	8.26e-19	DOWN	-2.35111	chr2:18001135-18003854 FORWARD LENGTH=509
contig_16441	AT3G45970	ATEXLA1, EXPL1, ATEXPL1, ATHEXP BETA 2.1, EXLA1	expansin-like A1	8.03096	32.888	0.244191	0.000158113	0.0105406	DOWN	-2.03392	chr3:16896238-16897189 FORWARD LENGTH=265
contig_6678	AT5G66920	sks17	SKU5 similar 17	11.0822	34.0581	0.32539	0.000675669	0.037175	DOWN	-1.61976	chr5:26722963-26725370 FORWARD LENGTH=546
contig_8518	AT1G02065	SPL8	squamosa promoter binding protein-like 8	4.66972	23.7575	0.196558	0.000303308	0.0185441	DOWN	-2.34697	chr1:365625-367149 FORWARD LENGTH=333
contig_10679	AT1G52800		2-oxoglutarate (2OG) and Fe(II)-dependent oxygenase superfamily protein	48.4002	104.738	0.462109	5.06e-06	0.000499842	DOWN	-1.1137	chr1:19664044-19665362 FORWARD LENG
contig_11667	AT1G30690		Sec14p-like phosphatidylinositol transfer family protein	8.35196	36.0788	0.231492	2.28e-05	0.00191876	DOWN	-2.11096	chr1:10888284-10890085 FORWARD LENGTH=540
contig_2680	AT2G23810	TET8	tetraspanin8	47.0385	109.494	0.429599	5.83e-07	6.85e-05	DOWN	-1.21894	chr2:10135859-10137352 REVERSE LENGTH=273
contig_22761	AT5G13000	ATGSL12, gsl12	glucan synthase-like 12	10.8397	33.0789	0.327691	0.000503057	0.0288383	DOWN	-1.60959	chr5:4110445-4121202 REVERSE LENGTH=1955
contig_18327	AT4G11080		HMG (high mobility group) box protein	10.4552	36.4972	0.286467	0.000131827	0.00913579	DOWN	-1.80356	chr4:6760898-6763272 REVERSE LENGTH=446
contig_2707	AT1G56600	AtGolS2, GolS2	galactinol synthase 2	5.70136	30.3344	0.187951	2.22e-05	0.00188157	DOWN	-2.41157	chr1:21207620-21209291 FORWARD LENGTH=335
contig_114	AT3G02555		unknown protein; BEST Arabidopsis thaliana protein match is: unknown protein (TAIR:AT5G16110.1); Has 130 Blas	112.653	248.662	0.453038	3.09e-13	7.77e-11	DOWN	-1.1423
contig_4572	AT3G55640		Mitochondrial substrate carrier family protein	18.5612	46.3225	0.400695	0.000491479	0.0283777	DOWN	-1.31943	chr3:20640048-20642411 FORWARD LENGTH=332
contig_3070	AT2G35980	YLS9, NHL10, ATNHL10	Late embryogenesis abundant (LEA) hydroxyproline-rich glycoprotein family	21.5441	53.7749	0.400635	0.000203129	0.0131811	DOWN	-1.31964	chr2:15110635
contig_3693	AT1G12700		ATP binding;nucleic acid binding;helicases	7.13459	35.1641	0.202894	1.4e-05	0.00124457	DOWN	-2.3012	chr1:4323722-4326227 REVERSE LENGTH=735
contig_13127	AT3G50670	U1-70K, U1SNRNP	U1 small nuclear ribonucleoprotein-70K	10.8059	32.4717	0.332778	0.000776931	0.0416829	DOWN	-1.58737	chr3:18826476-18829492 REVERSE LENGTH=427
contig_13071	AT3G14310	ATPME3, PME3	pectin methylesterase 3	4.28467	34.6073	0.123808	6.95e-07	8.03e-05	DOWN	-3.01382	chr3:4772214-4775095 REVERSE LENGTH=592
contig_7675	AT1G59650	CW14	Protein of unknown function (DUF1336)	5.4844	29.7766	0.184185	3.78e-05	0.00306486	DOWN	-2.44078	chr1:21920099-21922670 FORWARD LENGTH=492
contig_17332	AT3G54260	TBL36	TRICHOME BIREFRINGENCE-LIKE 36	10.7368	48.2254	0.222639	4.06e-07	4.96e-05	DOWN	-2.16722	chr3:20085097-20086745 REVERSE LENGTH=379
contig_3064	AT1G73270	scpl6	serine carboxypeptidase-like 6	60.0597	175.064	0.343072	1.51e-14	4.23e-12	DOWN	-1.54342	chr1:27549021-27552517 REVERSE LENGTH=452
contig_24900	AT4G15560	CLA1, DEF, CLA, DXS, DXPS2	Deoxyxylulose-5-phosphate synthase	2.47889	17.5372	0.14135	0.000805418	0.0429237	DOWN	-2.82266	chr4:8884218-8887254 FORWARD LENGTH=717
contig_1128	AT1G60200		splicing factor PWI domain-containing protein / RNA recognition motif (RRM)-containing protein	19.4193	73.1857	0.265343	1.01e-08	1.65e-06	DOWN	-1.91407	chr1:2220088
contig_773	AT3G12500	ATHCHIB, PR3, PR-3, CHI-B, B-CHI, HCHIB	basic chitinase	21.448	49.3598	0.434524	0.0008665	0.0454447	DOWN	-1.20249	chr3:3962501-3963984 REVERSE LENGTH=335
contig_6781	AT2G36950		Heavy metal transport/detoxification superfamily protein	42.1594	97.8017	0.43107	2.73e-06	0.000286392	DOWN	-1.214	chr2:15515216-15516754 FORWARD LENGTH=386
contig_7324	AT5G50740		Heavy metal transport/detoxification superfamily protein	32.9783	113.286	0.291107	6.6e-12	1.45e-09	DOWN	-1.78038	chr5:20635983-20637970 REVERSE LENGTH=290
contig_9551	AT5G02880	UPL4	ubiquitin-protein ligase 4	6.82494	29.9195	0.22811	0.000107512	0.00767851	DOWN	-2.1322	chr5:662643-668847 FORWARD LENGTH=1502
contig_14044	AT2G05920		Subtilase family protein	11.8914	54.1372	0.219653	5.41e-08	7.85e-06	DOWN	-2.1867	chr2:2269831-2272207 REVERSE LENGTH=754
contig_1049	AT1G53920	GLIP5	GDSL-motif lipase 5	155.865	1468.85	0.106114	1.73e-271	4.84e-267	DOWN	-3.23632	chr1:20137725-20139637 FORWARD LENGTH=385
contig_6047	AT4G28940		Phosphorylase superfamily protein	6.47259	28.5949	0.226355	0.000177613	0.011674	DOWN	-2.14334	chr4:14274414-14276920 FORWARD LENGTH=348
contig_11104	AT5G48960		HAD-superfamily hydrolase, subfamily IG, 5&apos;-nucleotidase	29.0827	68.5703	0.424129	7.33e-05	0.00548731	DOWN	-1.23742	chr5:19849645-19853382 FORWARD LENGTH=642
contig_1000	AT5G13200	GER5	GRAM domain family protein	7.35652	37.1855	0.197833	4.99e-06	0.000494772	DOWN	-2.33765	chr5:4207081-4208079 FORWARD LENGTH=272
contig_11332	AT1G15520	PDR12, ATPDR12, ABCG40, ATABCG40	pleiotropic drug resistance 12	6.30113	30.8757	0.204081	6.47e-05	0.00493117	DOWN	-2.29279	chr1:5331993-5338175 REVERSE LENGTH=1423
contig_2358	AT5G20250	DIN10	Raffinose synthase family protein	41.401	86.2897	0.47979	6.33e-05	0.00483646	DOWN	-1.05952	chr5:6833730-6836635 FORWARD LENGTH=844
contig_7402	AT2G36870	XTH32	xyloglucan endotransglucosylase/hydrolase 32	6.18089	33.1764	0.186304	1.37e-05	0.00122538	DOWN	-2.42427	chr2:15472869-15474630 REVERSE LENGTH=299
contig_21948	AT1G76520	PIN-LIKES 3	Auxin efflux carrier family protein	25.0767	55.8166	0.44927	0.000832822	0.0440077	DOWN	-1.15435	chr1:28715384-28717289 FORWARD LENGTH=390
contig_224	AT1G09750		Eukaryotic aspartyl protease family protein	71.4888	274.671	0.260271	1.15e-29	7.36e-27	DOWN	-1.94192	chr1:3157541-3158960 FORWARD LENGTH=449
contig_490	AT4G15480	UGT84A1	UDP-Glycosyltransferase superfamily protein	253.695	535.757	0.473525	7.86e-25	3.87e-22	DOWN	-1.07849	chr4:8849000-8850472 REVERSE LENGTH=490
contig_16564	AT3G27890	NQR	NADPH:quinone oxidoreductase	2.02165	17.0772	0.118383	0.000805418	0.0429237	DOWN	-3.07846	chr3:10350807-10351938 REVERSE LENGTH=196
contig_19830	AT2G45400	BEN1	NAD(P)-binding Rossmann-fold superfamily protein	10.3688	42.3017	0.245116	7.89e-06	0.00074693	DOWN	-2.02847	chr2:18703960-18706235 REVERSE LENGTH=364
contig_15712	AT5G13840	FZR3	FIZZY-related 3	6.39451	30.9134	0.206852	6.47e-05	0.00493117	DOWN	-2.27333	chr5:4468677-4470706 REVERSE LENGTH=481
contig_13268	AT5G20630	GLP3, GLP3A, GLP3B, ATGER3, GER3	germin 3	0.628449	25.6886	0.0244641	1.9e-07	2.51e-05	DOWN	-5.35319	chr5:6975315-6975950 REVERSE LENGTH=211
contig_223	AT2G33830		Dormancy/auxin associated family protein	288.214	1279.05	0.225335	2.04e-151	1.04e-147	DOWN	-2.14986	chr2:14309768-14310286 REVERSE LENGTH=108
contig_9455	AT5G41315	GL3, MYC6.2	basic helix-loop-helix (bHLH) DNA-binding superfamily protein	2.87969	20.0638	0.143527	0.000145195	0.00992728	DOWN	-2.80061	chr5:16529457-16532866 FORWARD LEN
contig_214	AT3G45140	LOX2, ATLOX2	lipoxygenase 2	42.2731	274.931	0.153759	2.66e-43	2.57e-40	DOWN	-2.70126	chr3:16525437-16529233 FORWARD LENGTH=896
contig_18181	AT1G80480	PTAC17	plastid transcriptionally active 17	3.94372	20.1588	0.195632	0.000500195	0.028792	DOWN	-2.35378	chr1:30258272-30260570 REVERSE LENGTH=444
contig_18495	AT5G45670		GDSL-like Lipase/Acylhydrolase superfamily protein	5.97169	37.2057	0.160505	4.78e-07	5.74e-05	DOWN	-2.63931	chr5:18528600-18530164 FORWARD LENGTH=362
contig_6963	AT1G69120	AP1, AGL7	K-box region and MADS-box transcription factor family protein	19.9837	54.7527	0.36498	4.04e-05	0.00321483	DOWN	-1.45411	chr1:25982576-25986102 REVERSE LENG
contig_1663	AT4G08950	EXO	Phosphate-responsive 1 family protein	33.3327	68.7302	0.48498	0.00050697	0.0289148	DOWN	-1.044	chr4:5740378-5741322 FORWARD LENGTH=314
contig_13107	AT5G64220		Calmodulin-binding transcription activator protein with CG-1 and Ankyrin domains	9.23176	32.433	0.284641	0.000363402	0.021744	DOWN	-1.81278	chr5:25686434-25691903 FOR
contig_9128	AT3G04400	emb2171	Ribosomal protein L14p/L23e family protein	4.68867	24.6204	0.190438	0.000178587	0.0117242	DOWN	-2.39261	chr3:1167339-1168308 FORWARD LENGTH=140
contig_14531	AT3G29390	RIK	RS2-interacting KH protein	7.39597	28.5044	0.259468	0.000442364	0.0258345	DOWN	-1.94637	chr3:11289675-11294524 FORWARD LENGTH=578
contig_18309	AT4G19840	ATPP2-A1, ATPP2A-1, PP2-A1	phloem protein 2-A1	8.12264	40.2063	0.202024	3.04e-06	0.000314903	DOWN	-2.3074	chr4:10774336-10775701 FORWARD LENGTH=246
contig_10654	AT4G24740	AFC2, AME1, FC2	FUS3-complementing gene 2	11.7061	35.4683	0.330045	0.000440901	0.0258839	DOWN	-1.59927	chr4:12754729-12757653 REVERSE LENGTH=427
contig_3362	AT5G48960		HAD-superfamily hydrolase, subfamily IG, 5&apos;-nucleotidase	18.077	49.4683	0.365426	0.000154994	0.0104069	DOWN	-1.45235	chr5:19849645-19853382 FORWARD LENGTH=642
contig_3886	AT3G54420	ATEP3, ATCHITIV, CHIV, EP3	homolog of carrot EP3-3 chitinase	3.80665	83.1503	0.0457803	5.62e-21	2.25e-18	DOWN	-4.44913	chr3:20145935-20147034 FORWARD LENGTH=273
contig_8081	AT1G47530		MATE efflux family protein	24.2907	77.9968	0.311432	9.34e-08	1.31e-05	DOWN	-1.68301	chr1:17451724-17454110 FORWARD LENGTH=484
contig_3101	AT1G71380	ATGH9B3, ATCEL3, CEL3	cellulase 3	0.196796	15.494	0.0127014	0.000134609	0.00930562	DOWN	-6.29887	chr1:26899989-26901749 REVERSE LENGTH=484
contig_5475	AT5G49120		Protein of unknown function (DUF581)	2.90669	25.8513	0.112439	7.62e-06	0.000725788	DOWN	-3.15279	chr5:19908800-19909332 REVERSE LENGTH=150
contig_12857	AT1G71695		Peroxidase superfamily protein	12.5431	36.3006	0.345535	0.000584528	0.0327715	DOWN	-1.5331	chr1:26964359-26966557 FORWARD LENGTH=358
contig_20181	AT5G42700		AP2/B3-like transcriptional factor family protein	13.1363	37.3059	0.352125	0.00075711	0.0408541	DOWN	-1.50584	chr5:17122171-17124177 FORWARD LENGTH=211
contig_19257	AT4G36250	ALDH3F1	aldehyde dehydrogenase 3F1	5.32248	33.6414	0.158212	4.39e-06	0.000439931	DOWN	-2.66007	chr4:17151029-17153381 FORWARD LENGTH=484
contig_25690	AT5G24540	BGLU31	beta glucosidase 31	5.4252	27.4467	0.197663	0.000108113	0.00769209	DOWN	-2.33889	chr5:8384876-8388027 REVERSE LENGTH=534
contig_11205	AT1G27650	ATU2AF35A	U2 snRNP auxiliary factor small subunit, putative	7.28336	30.6293	0.237791	0.000169313	0.011194	DOWN	-2.07223	chr1:9615152-9616042 FORWARD LENGTH=296
First_Contig55	AT3G14360		alpha/beta-Hydrolases superfamily protein	10.1078	137.792	0.0733558	1.36e-29	8.48e-27	DOWN	-3.76895	chr3:4791596-4793534 FORWARD LENGTH=518
contig_3132	AT4G32850	nPAP	nuclear poly(a) polymerase	14.3611	40.4996	0.354598	0.000432215	0.0254272	DOWN	-1.49575	chr4:15850134-15854443 FORWARD LENGTH=765
contig_13253	AT1G32928		unknown protein; BEST Arabidopsis thaliana protein match is: unknown protein (TAIR:AT1G32920.1); Has 35333 Bl	5.89244	30.2406	0.194852	2.22e-05	0.00188157	DOWN	-2.35955
contig_681	AT1G29670		GDSL-like Lipase/Acylhydrolase superfamily protein	7.82808	63.5524	0.123175	2.58e-12	5.99e-10	DOWN	-3.02122	chr1:10375843-10377717 FORWARD LENGTH=363
contig_27133	AT3G21420		2-oxoglutarate (2OG) and Fe(II)-dependent oxygenase superfamily protein	1.08201	28.7416	0.0376461	2.16e-07	2.83e-05	DOWN	-4.73136	chr3:7541579-7543221 FORWARD LENGTH
contig_13625	AT2G44480	BGLU17	beta glucosidase 17	49.7831	121.136	0.410967	2.5e-08	3.83e-06	DOWN	-1.28291	chr2:18359780-18363001 FORWARD LENGTH=517
contig_3360	AT5G57550	XTR3, XTH25	xyloglucan endotransglucosylase/hydrolase 25	53.4102	189.726	0.281512	1.95e-19	7.13e-17	DOWN	-1.82873	chr5:23305055-23306384 REVERSE LENGTH=284
contig_8937	AT1G54730		Major facilitator superfamily protein	53.0196	132.837	0.399132	4.44e-09	7.62e-07	DOWN	-1.32506	chr1:20424471-20429978 FORWARD LENGTH=470
contig_16465	AT1G73270	scpl6	serine carboxypeptidase-like 6	30.2015	96.1754	0.314025	2.37e-09	4.23e-07	DOWN	-1.67105	chr1:27549021-27552517 REVERSE LENGTH=452
contig_19113	AT5G23960	ATTPS21, TPS21	terpene synthase 21	3.36424	21.1794	0.158845	0.000289955	0.0178445	DOWN	-2.65431	chr5:8092969-8095128 FORWARD LENGTH=547
contig_1556	AT3G12203	scpl17	serine carboxypeptidase-like 17	245.445	583.861	0.420383	1.96e-33	1.51e-30	DOWN	-1.25022	chr3:3891357-3893956 REVERSE LENGTH=437
contig_495	AT3G10450	SCPL7	serine carboxypeptidase-like 7	73.7377	326.637	0.225748	1.07e-39	9.56e-37	DOWN	-2.14722	chr3:3249544-3252320 FORWARD LENGTH=437
contig_20894	AT1G80480	PTAC17	plastid transcriptionally active 17	4.54621	23.4577	0.193805	0.000303308	0.0185441	DOWN	-2.36732	chr1:30258272-30260570 REVERSE LENGTH=444
contig_1099	AT2G43330	ATINT1, INT1	inositol transporter 1	113.491	229.116	0.495341	1.88e-10	3.71e-08	DOWN	-1.01351	chr2:18001135-18003854 FORWARD LENGTH=509
contig_22738	AT1G70210	CYCD1;1, ATCYCD1;1	CYCLIN D1;1	1.88547	15.427	0.122219	0.00068527	0.0375192	DOWN	-3.03246	chr1:26440015-26441980 FORWARD LENGTH=339
contig_8109	AT3G47000		Glycosyl hydrolase family protein	19.1577	47.281	0.405187	0.000600658	0.0335751	DOWN	-1.30334	chr3:17313811-17316539 REVERSE LENGTH=608
contig_28417	AT3G10340	PAL4	phenylalanine ammonia-lyase 4	3.71978	36.9694	0.100618	4.9e-08	7.17e-06	DOWN	-3.31304	chr3:3204260-3207809 FORWARD LENGTH=707
contig_2974	AT2G32150		Haloacid dehalogenase-like hydrolase (HAD) superfamily protein	24.4094	78.1799	0.31222	6.08e-08	8.65e-06	DOWN	-1.67936	chr2:13659095-13660531 FORWARD LENGTH=263
contig_1531	AT3G06350	EMB3004, MEE32	dehydroquinate dehydratase, putative / shikimate dehydrogenase, putative	66.9448	186.244	0.359447	1e-14	2.87e-12	DOWN	-1.47615	chr3:1924536-1927701
contig_2095	AT3G22740	HMT3	homocysteine S-methyltransferase 3	22.4371	68.8503	0.325882	9.92e-07	0.000111484	DOWN	-1.61758	chr3:8033200-8035710 REVERSE LENGTH=347
contig_4633	AT5G32470		Haem oxygenase-like, multi-helical	30.5999	107.559	0.284493	1.9e-11	4.08e-09	DOWN	-1.81353	chr5:12085328-12088569 REVERSE LENGTH=617
contig_4531	AT1G11670		MATE efflux family protein	3.24771	41.9544	0.0774105	2.35e-09	4.21e-07	DOWN	-3.69133	chr1:3928520-3931482 REVERSE LENGTH=503
contig_4491	AT4G24340		Phosphorylase superfamily protein	6.61006	72.6582	0.0909748	2.39e-15	7.21e-13	DOWN	-3.45839	chr4:12607475-12609148 FORWARD LENGTH=338
contig_18967	AT5G56120		unknown protein; BEST Arabidopsis thaliana protein match is: unknown protein (TAIR:AT3G12870.1); Has 77 Blast	6.15749	47.5343	0.129538	6.35e-09	1.07e-06	DOWN	-2.94855
contig_20230	AT2G16980		Major facilitator superfamily protein	5.00431	48.6829	0.102794	8.53e-10	1.57e-07	DOWN	-3.28217	chr2:7376376-7380944 FORWARD LENGTH=461
contig_1028	AT5G16960		Zinc-binding dehydrogenase family protein	72.9044	148.822	0.489875	1.86e-07	2.46e-05	DOWN	-1.02951	chr5:5574537-5575884 REVERSE LENGTH=346
contig_10740	AT2G20830		transferases;folic acid binding	5.1717	27.3581	0.189037	0.000108113	0.00769209	DOWN	-2.40326	chr2:8968370-8970479 REVERSE LENGTH=431
contig_9912	AT3G28007	SWEET4, AtSWEET4	Nodulin MtN3 family protein	2.70137	21.7371	0.124274	8.12e-05	0.00598237	DOWN	-3.0084	chr3:10408243-10409633 REVERSE LENGTH=251
contig_12161	AT5G25560		CHY-type/CTCHY-type/RING-type Zinc finger protein	8.70668	36.6235	0.237734	2.28e-05	0.00191876	DOWN	-2.07258	chr5:8899486-8901453 FORWARD LENGTH=328
contig_24466	AT2G19070	SHT	spermidine hydroxycinnamoyl transferase	3.03499	29.6461	0.102374	3.11e-06	0.000319868	DOWN	-3.28808	chr2:8260185-8261958 REVERSE LENGTH=451
contig_25020	AT3G26210	CYP71B23	cytochrome P450, family 71, subfamily B, polypeptide 23	0.870799	35.3886	0.0246068	2.36e-10	4.58e-08	DOWN	-5.3448	chr3:9593329-9595202 REVERSE LENGTH=501
contig_9428	AT2G21790	R1, RNR1, CLS8, ATRNR1	ribonucleotide reductase 1	10.3531	39.1023	0.264771	3.29e-05	0.0026954	DOWN	-1.91719	chr2:9293529-9297580 FORWARD LENGTH=816
contig_1513	AT3G12500	ATHCHIB, PR3, PR-3, CHI-B, B-CHI, HCHIB	basic chitinase	20.1491	84.4353	0.238633	1.35e-10	2.71e-08	DOWN	-2.06713	chr3:3962501-3963984 REVERSE LENGTH=335
contig_664	AT3G25500	AFH1, FH1, AHF1, ATFH1	formin homology 1	18.6223	54.776	0.339972	2.06e-05	0.00177964	DOWN	-1.55651	chr3:9251320-9254826 REVERSE LENGTH=1051
contig_1528	AT5G09360	LAC14	laccase 14	120.404	251.3	0.479125	4.89e-12	1.09e-09	DOWN	-1.06153	chr5:2906426-2908658 REVERSE LENGTH=569
contig_19614	AT4G21510		F-box family protein	3.04661	26.2749	0.115951	1.76e-05	0.00153025	DOWN	-3.10841	chr4:11446193-11447025 REVERSE LENGTH=225
contig_4896	AT4G21960	PRXR1	Peroxidase superfamily protein	263.954	580.539	0.454671	4.94e-29	3.01e-26	DOWN	-1.1371	chr4:11646613-11648312 REVERSE LENGTH=330
contig_6876	AT5G60100	PRR3	pseudo-response regulator 3	32.8308	86.8855	0.377863	5.36e-07	6.33e-05	DOWN	-1.40407	chr5:24198215-24200502 REVERSE LENGTH=522
contig_16286	AT1G62680		Pentatricopeptide repeat (PPR) superfamily protein	4.26073	29.6215	0.143839	1.17e-05	0.00105973	DOWN	-2.79747	chr1:23208247-23209893 REVERSE LENGTH=548
contig_89	AT5G13980		Glycosyl hydrolase family 38 protein	18.2142	58.1778	0.313078	3.8e-06	0.000383255	DOWN	-1.6754	chr5:4508626-4514334 FORWARD LENGTH=1024
contig_4540	AT2G45550	CYP76C4	cytochrome P450, family 76, subfamily C, polypeptide 4	29.9592	72.99	0.410457	1.75e-05	0.00152639	DOWN	-1.2847	chr2:18773541-18775654 REVERSE LENGTH=511
contig_7514	AT4G23990	ATCSLG3, CSLG3	cellulose synthase like G3	33.5935	91.5015	0.367135	1.44e-07	1.93e-05	DOWN	-1.44562	chr4:12456491-12460498 FORWARD LENGTH=751
contig_3809	AT4G25810	XTR6, XTH23	xyloglucan endotransglycosylase 6	36.623	148.612	0.246434	1.95e-17	6.63e-15	DOWN	-2.02073	chr4:13128694-13129715 FORWARD LENGTH=286
contig_2507	AT3G54420	ATEP3, ATCHITIV, CHIV, EP3	homolog of carrot EP3-3 chitinase	19.9376	46.929	0.424847	0.000865895	0.0454555	DOWN	-1.23498	chr3:20145935-20147034 FORWARD LENGTH=273
contig_1155	AT1G14900	HMGA	high mobility group A	15.8459	44.4668	0.356354	0.000164424	0.0108965	DOWN	-1.48862	chr1:5138665-5139353 REVERSE LENGTH=204
contig_19204	AT2G22990	SNG1, SCPL8	sinapoylglucose 1	2.98324	22.7021	0.131408	4.52e-05	0.0035503	DOWN	-2.92787	chr2:9786393-9789998 FORWARD LENGTH=458
contig_9821	AT4G13420	HAK5, ATHAK5	high affinity K+ transporter 5	1.88865	40.5353	0.0465927	9.28e-11	1.9e-08	DOWN	-4.42375	chr4:7797038-7802174 REVERSE LENGTH=785
contig_8324	AT1G30420	ATMRP12, MRP12, ABCC11	multidrug resistance-associated protein 12	33.0354	202.32	0.163283	3.82e-31	2.61e-28	DOWN	-2.61456	chr1:10748816-10756316 FORWARD LENGTH=1495
contig_3353	AT5G24590	ANAC091, TIP	TCV-interacting protein	5.55995	27.7297	0.200505	0.000108113	0.00769209	DOWN	-2.31829	chr5:8416920-8418723 REVERSE LENGTH=451
contig_4998	AT4G36690	ATU2AF65A	U2 snRNP auxilliary factor, large subunit, splicing factor	11.9064	34.9528	0.340643	0.000675669	0.037175	DOWN	-1.55367	chr4:17294139-17297609 REVERSE LENGTH=5
First_Contig367	AT5G14180	MPL1	Myzus persicae-induced lipase 1	1.56037	20.8221	0.0749383	3.29e-05	0.00269536	DOWN	-3.73815	chr5:4571442-4574413 REVERSE LENGTH=418
contig_4808	AT1G19330		unknown protein; FUNCTIONS IN: molecular_function unknown; INVOLVED IN: biological_process unknown; LOCATED I	13.3357	38.4035	0.347251	0.000503521	0.0287767	DOWN	-1.52595
contig_9257	AT4G08950	EXO	Phosphate-responsive 1 family protein	15.675	45.5183	0.344367	0.000108782	0.00771029	DOWN	-1.53798	chr4:5740378-5741322 FORWARD LENGTH=314
contig_19893	AT4G23810	WRKY53, ATWRKY53	WRKY family transcription factor	3.23051	31.9884	0.10099	9.63e-07	0.000108448	DOWN	-3.30772	chr4:12392666-12393739 REVERSE LENGTH=324
contig_18045	AT1G04080	PRP39	Tetratricopeptide repeat (TPR)-like superfamily protein	15.7074	52.138	0.301265	5.31e-06	0.000521113	DOWN	-1.73089	chr1:1051803-1056550 FORWARD LENGTH=823
contig_5020	AT5G42050		DCD (Development and Cell Death) domain protein	38.1021	103.331	0.368738	3.16e-08	4.75e-06	DOWN	-1.43933	chr5:16815630-16816932 FORWARD LENGTH=349
contig_9104	AT5G15380	DRM1	domains rearranged methylase 1	24.5831	67.8024	0.362569	5.79e-06	0.000564582	DOWN	-1.46367	chr5:4991347-4994826 FORWARD LENGTH=624
contig_1979	AT2G35630	MOR1, GEM1	ARM repeat superfamily protein	8.01335	32.2346	0.248595	0.000158113	0.0105406	DOWN	-2.00813	chr2:14966828-14980361 FORWARD LENGTH=1978
contig_5736	AT3G06350	EMB3004, MEE32	dehydroquinate dehydratase, putative / shikimate dehydrogenase, putative	167.06	362.803	0.46047	5.05e-18	1.76e-15	DOWN	-1.11882	chr3:1924536-1927701
contig_35069	AT4G25150		HAD superfamily, subfamily IIIB acid phosphatase	153.543	416.463	0.368683	1.21e-29	7.65e-27	DOWN	-1.43955	chr4:12901736-12902882 REVERSE LENGTH=260
contig_29935	AT1G49230		RING/U-box superfamily protein	16.1137	42.7785	0.376678	0.000689055	0.0374703	DOWN	-1.4086	chr1:18209320-18209979 FORWARD LENGTH=219
contig_4804	AT4G31840	ENODL15, AtENODL15	early nodulin-like protein 15	25.5134	66.1171	0.385882	1.59e-05	0.00139937	DOWN	-1.37377	chr4:15401798-15402426 FORWARD LENGTH=177
contig_1557	AT1G73280	scpl3	serine carboxypeptidase-like 3	39.867	269.187	0.148101	7.77e-44	8.07e-41	DOWN	-2.75534	chr1:27552970-27555322 REVERSE LENGTH=441
contig_9258	AT4G08950	EXO	Phosphate-responsive 1 family protein	17.7037	122.428	0.144605	8.31e-21	3.3e-18	DOWN	-2.78981	chr4:5740378-5741322 FORWARD LENGTH=314
contig_10321	AT2G44480	BGLU17	beta glucosidase 17	26.6956	81.3024	0.32835	7.37e-08	1.04e-05	DOWN	-1.60669	chr2:18359780-18363001 FORWARD LENGTH=517
contig_8464	AT4G25150		HAD superfamily, subfamily IIIB acid phosphatase	7.01066	47.5689	0.147379	2.34e-08	3.6e-06	DOWN	-2.7624	chr4:12901736-12902882 REVERSE LENGTH=260
contig_11980	AT5G43810	ZLL, PNH, AGO10	Stabilizer of iron transporter SufD / Polynucleotidyl transferase	9.33201	36.1117	0.258421	5.69e-05	0.00439035	DOWN	-1.95221	chr5:17611939-17616562 FOR
contig_19932	AT2G46740		D-arabinono-1,4-lactone oxidase family protein	1.17386	15.5032	0.0757171	0.00068527	0.0375192	DOWN	-3.72324	chr2:19205182-19207455 REVERSE LENGTH=590
contig_26773	AT3G53260	PAL2, ATPAL2	phenylalanine ammonia-lyase 2	5.31467	37.9287	0.140123	4.78e-07	5.74e-05	DOWN	-2.83524	chr3:19744256-19746619 REVERSE LENGTH=717
contig_8715	AT4G33720		CAP (Cysteine-rich secretory proteins, Antigen 5, and Pathogenesis-related 1 protein) superfamily protein	0.863364	14.8457	0.0581557	0.000256426	0.016337	DOWN	-4.10394	c
contig_16477	AT1G29660		GDSL-like Lipase/Acylhydrolase superfamily protein	8.36143	40.7139	0.20537	3.04e-06	0.000314903	DOWN	-2.2837	chr1:10371955-10373624 FORWARD LENGTH=364
contig_1491	AT3G06350	EMB3004, MEE32	dehydroquinate dehydratase, putative / shikimate dehydrogenase, putative	101.211	257.53	0.393007	3.94e-17	1.32e-14	DOWN	-1.34737	chr3:1924536-1927701
contig_4975	AT2G02120	PDF2.1, LCR70	Scorpion toxin-like knottin superfamily protein	0.834095	21.4503	0.0388849	2.68e-06	0.000281783	DOWN	-4.68465	chr2:538319-538842 FORWARD LENGTH=77
contig_787	AT5G48020		2-oxoglutarate (2OG) and Fe(II)-dependent oxygenase superfamily protein	10.5199	462.69	0.0227364	1.03e-122	3.61e-119	DOWN	-5.45885	chr5:19462888-19464790 REVERSE LENG
contig_6084	AT2G42490		Copper amine oxidase family protein	21.6874	82.5565	0.262698	8.68e-10	1.6e-07	DOWN	-1.92852	chr2:17691600-17695526 REVERSE LENGTH=776
contig_797	AT2G26330	ER, QRP1	Leucine-rich receptor-like protein kinase family protein	31.3232	69.018	0.45384	0.000143958	0.00986674	DOWN	-1.13974	chr2:11208367-11213895 REVERSE LENGTH=976
contig_4399	AT4G36980		FUNCTIONS IN: molecular_function unknown; INVOLVED IN: biological_process unknown; EXPRESSED IN: 22 plant str	20.6711	50.5216	0.409153	0.000349246	0.0209866	DOWN	-1.28929
contig_3729	AT5G09360	LAC14	laccase 14	20.0906	150.604	0.1334	7.16e-26	3.68e-23	DOWN	-2.90617	chr5:2906426-2908658 REVERSE LENGTH=569
contig_13539	AT1G04080	PRP39	Tetratricopeptide repeat (TPR)-like superfamily protein	19.0717	55.3007	0.344873	2.7e-05	0.00224527	DOWN	-1.53586	chr1:1051803-1056550 FORWARD LENGTH=823
contig_9365	AT4G39950	CYP79B2	cytochrome P450, family 79, subfamily B, polypeptide 2	0.0235874	52.4976	0.000449305	2.36e-15	7.14e-13	DOWN	-11.12	chr4:18525311-18527284 FORWARD LENGTH=541
contig_7213	AT5G35735		Auxin-responsive family protein	11.9863	59.6841	0.200829	4.09e-09	7.15e-07	DOWN	-2.31596	chr5:13900913-13902934 REVERSE LENGTH=404
contig_11827	AT5G13110	G6PD2	glucose-6-phosphate dehydrogenase 2	11.698	49.3479	0.237052	6.63e-07	7.71e-05	DOWN	-2.07673	chr5:4158952-4161640 FORWARD LENGTH=596
contig_26445	AT2G37420		ATP binding microtubule motor family protein	3.23601	19.2002	0.168541	0.000857681	0.0451511	DOWN	-2.56883	chr2:15700550-15705165 FORWARD LENGTH=1039
contig_15534	AT5G35790	G6PD1	glucose-6-phosphate dehydrogenase 1	8.16593	51.4918	0.158587	8.99e-09	1.48e-06	DOWN	-2.65665	chr5:13956879-13959686 REVERSE LENGTH=576
contig_8781	AT2G38470	WRKY33, ATWRKY33	WRKY DNA-binding protein 33	3.80581	21.6852	0.175503	0.000289955	0.0178445	DOWN	-2.51043	chr2:16108476-16110539 FORWARD LENGTH=519
contig_20472	AT1G22640	ATMYB3, MYB3	myb domain protein 3	20.8348	61.306	0.33985	4.52e-06	0.000452045	DOWN	-1.55703	chr1:8006289-8007219 FORWARD LENGTH=257
contig_5598	AT5G54160	ATOMT1, OMT1	O-methyltransferase 1	40.7074	109.899	0.370406	1.08e-08	1.77e-06	DOWN	-1.43282	chr5:21982075-21984167 FORWARD LENGTH=363
contig_3008	AT1G61720	BAN	NAD(P)-binding Rossmann-fold superfamily protein	64.0856	210.772	0.304052	1.15e-19	4.28e-17	DOWN	-1.71761	chr1:22791326-22792757 REVERSE LENGTH=340
contig_1524	AT1G80340	GA4H, ATGA3OX2, GA3OX2	gibberellin 3-oxidase 2	3.60595	39.8127	0.0905728	7.96e-09	1.33e-06	DOWN	-3.46478	chr1:30200695-30202163 REVERSE LENGTH=347
contig_11615	AT5G55390	EDM2	ENHANCED DOWNY MILDEW 2	2.90454	18.1763	0.159799	0.000457471	0.0266059	DOWN	-2.64567	chr5:22448152-22454414 REVERSE LENGTH=1297
contig_8322	AT5G41315	GL3, MYC6.2	basic helix-loop-helix (bHLH) DNA-binding superfamily protein	7.65919	39.9005	0.191957	1.76e-06	0.0001875	DOWN	-2.38114	chr5:16529457-16532866 FORWARD LEN
contig_15220	AT3G23890	TOPII, ATTOPII	topoisomerase II	9.52997	39.8795	0.238969	1.34e-05	0.00119947	DOWN	-2.0651	chr3:8624931-8631106 FORWARD LENGTH=1473
contig_8133	AT4G08980	FBW2	F-BOX WITH WD-40 2	43.6827	89.7729	0.486591	6.05e-05	0.00463718	DOWN	-1.03922	chr4:5758993-5760108 FORWARD LENGTH=317
contig_25895	AT4G25780		CAP (Cysteine-rich secretory proteins, Antigen 5, and Pathogenesis-related 1 protein) superfamily protein	3.5146	20.6459	0.170233	0.000500195	0.028792	DOWN	-2.55442	c
First_Contig117	AT2G28290	SYD, CHR3	P-loop containing nucleoside triphosphate hydrolases superfamily protein	9.55759	32.7963	0.291423	0.000363402	0.021744	DOWN	-1.77881	chr2:12056771-12072950 FO
contig_12962	AT3G50670	U1-70K, U1SNRNP	U1 small nuclear ribonucleoprotein-70K	14.1237	51.4267	0.274637	3.72e-06	0.000376279	DOWN	-1.8644	chr3:18826476-18829492 REVERSE LENGTH=427
contig_8954	AT1G17420	LOX3	lipoxygenase 3	24.4842	58.084	0.421531	0.000175087	0.011535	DOWN	-1.24629	chr1:5977512-5981384 FORWARD LENGTH=919
contig_2672	AT5G51550	EXL3	EXORDIUM like 3	14.9476	48.2914	0.309528	1.44e-05	0.00127353	DOWN	-1.69186	chr5:20939793-20940806 REVERSE LENGTH=337
contig_42134	AT2G47810	NF-YB5	nuclear factor Y, subunit B5	25.9902	81.8526	0.317524	3.53e-08	5.28e-06	DOWN	-1.65506	chr2:19582938-19583420 REVERSE LENGTH=160
contig_6928	AT5G49740	ATFRO7, FRO7	ferric reduction oxidase 7	6.91083	41.8999	0.164937	1.84e-07	2.44e-05	DOWN	-2.60002	chr5:20205549-20208628 REVERSE LENGTH=747
contig_16066	AT2G42490		Copper amine oxidase family protein	35.4558	82.0554	0.432097	1.29e-05	0.00115466	DOWN	-1.21057	chr2:17691600-17695526 REVERSE LENGTH=776
contig_5136	AT1G69700	ATHVA22C, HVA22C	HVA22 homologue C	2.85599	19.4551	0.146799	0.00025839	0.0164062	DOWN	-2.76809	chr1:26220337-26221663 FORWARD LENGTH=184
contig_2621	AT3G06350	EMB3004, MEE32	dehydroquinate dehydratase, putative / shikimate dehydrogenase, putative	174.017	349.469	0.497945	6.13e-15	1.8e-12	DOWN	-1.00594	chr3:1924536-1927701
contig_17555	AT5G11950		Putative lysine decarboxylase family protein	2.36372	28.5522	0.082786	1.25e-06	0.000138272	DOWN	-3.59447	chr5:3855072-3856815 FORWARD LENGTH=216
contig_5465	AT4G11610		C2 calcium/lipid-binding plant phosphoribosyltransferase family protein	14.403	38.0594	0.378436	0.000960889	0.0496976	DOWN	-1.40188	chr4:7013956-7017846 REVERSE LENGTH
contig_11132	AT2G30070	ATKT1, ATKT1P, ATKUP1, KUP1, KT1	potassium transporter 1	4.57506	53.9363	0.0848235	8.37e-12	1.83e-09	DOWN	-3.55939	chr2:12835097-12838466 FORWARD LENGTH=712
contig_6376	AT2G22500	UCP5, ATPUMP5, DIC1	uncoupling protein 5	14.6891	38.4763	0.381771	0.000960889	0.0496976	DOWN	-1.38922	chr2:9563531-9564472 REVERSE LENGTH=313
contig_61	AT5G39130		RmlC-like cupins superfamily protein	8.18242	49.0781	0.166723	2.66e-08	4.06e-06	DOWN	-2.58448	chr5:15665638-15666413 REVERSE LENGTH=222
contig_3287	AT2G45850		AT hook motif DNA-binding family protein	27.2222	64.7957	0.420124	0.000103914	0.00747876	DOWN	-1.25111	chr2:18871901-18873457 REVERSE LENGTH=348
contig_8035	AT5G12010		unknown protein; INVOLVED IN: response to salt stress; LOCATED IN: chloroplast, plasma membrane, membrane; EX	36.2965	85.8314	0.422882	7.64e-06	0.000725054	DOWN	-1.24167
contig_22282	AT2G25000	WRKY60, ATWRKY60	WRKY DNA-binding protein 60	6.56236	26.2905	0.24961	0.000476534	0.0276286	DOWN	-2.00225	chr2:10629812-10631095 FORWARD LENGTH=271
contig_1628	AT3G45140	LOX2, ATLOX2	lipoxygenase 2	17.0188	247.474	0.0687698	1.85e-53	2.59e-50	DOWN	-3.86208	chr3:16525437-16529233 FORWARD LENGTH=896
contig_4628	AT2G45580	CYP76C3	cytochrome P450, family 76, subfamily C, polypeptide 3	15.573	55.6578	0.279798	1.37e-06	0.000150992	DOWN	-1.83754	chr2:18782388-18784286 REVERSE LENGTH=515
contig_3631	AT2G17880		Chaperone DnaJ-domain superfamily protein	2.60864	18.7177	0.139367	0.000457471	0.0266059	DOWN	-2.84304	chr2:7767176-7767658 REVERSE LENGTH=160
contig_7650	AT2G40180	ATHPP2C5, PP2C5	phosphatase 2C5	17.0896	57.5194	0.29711	2.76e-06	0.000289172	DOWN	-1.75093	chr2:16782522-16784014 FORWARD LENGTH=390
contig_5155	AT1G72210		basic helix-loop-helix (bHLH) DNA-binding superfamily protein	2.37775	42.9908	0.0553083	2.04e-10	4.01e-08	DOWN	-4.17636	chr1:27180066-27182268 FORWARD LENGTH=320
contig_10139	AT5G42800	DFR, TT3, M318	dihydroflavonol 4-reductase	5.7492	26.6481	0.215745	0.000181364	0.0118649	DOWN	-2.2126	chr5:17164296-17165864 REVERSE LENGTH=382
contig_15815	AT4G32280	IAA29	indole-3-acetic acid inducible 29	36.0629	74.266	0.485591	0.000293074	0.0179576	DOWN	-1.04219	chr4:15583479-15584628 FORWARD LENGTH=251
contig_1145	AT2G27830		unknown protein; BEST Arabidopsis thaliana protein match is: unknown protein (TAIR:AT4G22758.1); Has 131 Blas	43.9214	91.1637	0.481786	3.22e-05	0.00264503	DOWN	-1.05353
contig_10582	AT5G13110	G6PD2	glucose-6-phosphate dehydrogenase 2	6.90964	45.8006	0.150864	1.97e-08	3.07e-06	DOWN	-2.72868	chr5:4158952-4161640 FORWARD LENGTH=596
contig_6632	AT3G06350	EMB3004, MEE32	dehydroquinate dehydratase, putative / shikimate dehydrogenase, putative	80.3948	223.847	0.359151	4.17e-17	1.37e-14	DOWN	-1.47734	chr3:1924536-1927701
contig_4241	AT5G28640	AN3, GIF, GIF1, ATGIF1	SSXT family protein	15.429	50.7382	0.304091	1.29e-05	0.00115473	DOWN	-1.71743	chr5:10647831-10649620 REVERSE LENGTH=210
contig_10259	AT3G48670	IDN2, RDM12	XH/XS domain-containing protein	12.6963	40.5406	0.313174	0.000105391	0.00753669	DOWN	-1.67497	chr3:18031240-18033615 FORWARD LENGTH=647
contig_5120	AT3G12020		P-loop containing nucleoside triphosphate hydrolases superfamily protein	28.5964	64.1677	0.445652	0.000175084	0.0115484	DOWN	-1.16601	chr3:3827016-3834146 FORWARD LENGT
contig_14660	AT1G31150		Domain of unknown function (DUF1985)	2.92425	20.6413	0.14167	0.000145195	0.00992728	DOWN	-2.8194	chr1:11120097-11122412 FORWARD LENGTH=673
contig_13210	AT4G24740	AFC2, AME1, FC2	FUS3-complementing gene 2	12.9146	46.0659	0.280351	6.95e-06	0.000667266	DOWN	-1.83469	chr4:12754729-12757653 REVERSE LENGTH=427
contig_13913	AT5G42905		Polynucleotidyl transferase, ribonuclease H-like superfamily protein	17.9471	43.8225	0.409542	0.000849597	0.0448097	DOWN	-1.28792	chr5:17201414-17202323 REVERSE LENGTH=
contig_7584	AT1G15200		protein-protein interaction regulator family protein	13.7087	39.3653	0.348243	0.000332942	0.0201147	DOWN	-1.52183	chr1:5228477-5231017 REVERSE LENGTH=470
contig_5744	AT1G09380		nodulin MtN21 /EamA-like transporter family protein	21.5264	52.0876	0.413272	0.000294096	0.0180005	DOWN	-1.27484	chr1:3026351-3029322 REVERSE LENGTH=374
contig_138	AT4G27450		Aluminium induced protein with YGL and LRDR motifs	19.468	76.1555	0.255635	2.46e-09	4.38e-07	DOWN	-1.96784	chr4:13727665-13728683 REVERSE LENGTH=250
contig_20140	AT5G14180	MPL1	Myzus persicae-induced lipase 1	1.1861	28.7541	0.04125	2.16e-07	2.83e-05	DOWN	-4.59946	chr5:4571442-4574413 REVERSE LENGTH=418
contig_11417	AT1G18400	BEE1	BR enhanced expression 1	0.768903	15.6429	0.0491536	0.000134609	0.00930562	DOWN	-4.34656	chr1:6331464-6333576 FORWARD LENGTH=260
contig_3807	AT5G57560	TCH4, XTH22	Xyloglucan endotransglucosylase/hydrolase family protein	6.70747	31.0489	0.216029	3.88e-05	0.00312857	DOWN	-2.2107	chr5:23307296-23308235 REVERSE LENGTH=2
contig_3470	AT2G48020		Major facilitator superfamily protein	22.3319	70.6827	0.315946	4.25e-07	5.15e-05	DOWN	-1.66225	chr2:19644441-19647007 FORWARD LENGTH=463
contig_7040	AT4G27280		Calcium-binding EF-hand family protein	31.048	68.4706	0.45345	0.000200953	0.013055	DOWN	-1.14098	chr4:13663770-13664162 REVERSE LENGTH=130
First_Contig639	AT3G10340	PAL4	phenylalanine ammonia-lyase 4	5.68102	35.4934	0.160059	1.46e-06	0.000159735	DOWN	-2.64333	chr3:3204260-3207809 FORWARD LENGTH=707
contig_54436	AT5G51260		HAD superfamily, subfamily IIIB acid phosphatase	118.344	260.916	0.453571	8.04e-14	2.14e-11	DOWN	-1.1406	chr5:20832222-20833466 REVERSE LENGTH=257
contig_22002	AT3G49530	ANAC062, NTL6, NAC062	NAC domain containing protein 62	15.771	53.1605	0.296668	3.39e-06	0.000346239	DOWN	-1.75308	chr3:18362639-18364717 REVERSE LENGTH=469
contig_10392	AT1G55550		P-loop containing nucleoside triphosphate hydrolases superfamily protein	4.74061	30.7731	0.154051	6.71e-06	0.00064511	DOWN	-2.69852	chr1:20748915-20752862 FORWARD LEN
contig_23885	AT5G16250		unknown protein; BEST Arabidopsis thaliana protein match is: unknown protein (TAIR:AT3G02640.1); Has 1807 Bla	13.589	37.8798	0.358739	0.00075711	0.0408541	DOWN	-1.47899
contig_38272	AT5G36180	scpl1	serine carboxypeptidase-like 1	55.0428	132.769	0.414575	1.34e-08	2.17e-06	DOWN	-1.27029	chr5:14239198-14241862 FORWARD LENGTH=441
contig_13439	AT1G33540	scpl18	serine carboxypeptidase-like 18	68.6217	149.727	0.458311	2.17e-08	3.36e-06	DOWN	-1.1256	chr1:12162349-12164700 REVERSE LENGTH=446
contig_3526	AT2G34700		Pollen Ole e 1 allergen and extensin family protein	90.1377	209.895	0.429441	2.37e-12	5.52e-10	DOWN	-1.21947	chr2:14634298-14635597 REVERSE LENGTH=175
contig_65	AT1G62500		Bifunctional inhibitor/lipid-transfer protein/seed storage 2S albumin superfamily protein	133.348	735.602	0.181278	7.09e-103	1.89e-99	DOWN	-2.46372	chr1:23132181-231
contig_2309	AT5G23570	SGS3, ATSGS3	XS domain-containing protein / XS zinc finger domain-containing protein-related	27.9577	68.6271	0.407385	2.44e-05	0.00205021	DOWN	-1.29553	chr5:7943621-79
contig_3460	AT4G18550		alpha/beta-Hydrolases superfamily protein	0.782521	27.4412	0.0285163	5.02e-08	7.31e-06	DOWN	-5.13207	chr4:10225006-10226862 REVERSE LENGTH=419
contig_260	AT1G50010	TUA2	tubulin alpha-2 chain	28.3963	59.842	0.474522	0.000925067	0.0480221	DOWN	-1.07545	chr1:18517737-18519729 FORWARD LENGTH=450
contig_2374	AT2G28790		Pathogenesis-related thaumatin superfamily protein	23.9627	177.579	0.134941	1.09e-30	7.18e-28	DOWN	-2.8896	chr2:12354664-12355413 REVERSE LENGTH=249
contig_1264	AT5G64260	EXL2	EXORDIUM like 2	34.6454	78.376	0.442041	3.06e-05	0.0025249	DOWN	-1.17775	chr5:25703980-25704897 FORWARD LENGTH=305
contig_11661	AT2G40435		BEST Arabidopsis thaliana protein match is: transcription regulators (TAIR:AT3G56220.1); Has 289 Blast hits t	4.53302	28.7295	0.157783	2.04e-05	0.00176419	DOWN	-2.66399
contig_17940	AT4G25480	DREB1A, CBF3, ATCBF3	dehydration response element B1A	2.98036	20.5108	0.145307	0.000145195	0.00992728	DOWN	-2.78283	chr4:13018353-13019003 REVERSE LENGTH=216
contig_16089	AT4G31500	CYP83B1, SUR2, RNT1, RED1, ATR4	cytochrome P450, family 83, subfamily B, polypeptide 1	2.08654	107.817	0.0193525	5.3e-29	3.2e-26	DOWN	-5.69133	chr4:15273677-1527527
contig_557	AT2G22500	UCP5, ATPUMP5, DIC1	uncoupling protein 5	54.1548	117.484	0.460954	1.28e-06	0.000141217	DOWN	-1.11731	chr2:9563531-9564472 REVERSE LENGTH=313
contig_4615	AT3G14360		alpha/beta-Hydrolases superfamily protein	5.64812	84.4346	0.0668935	2.17e-19	7.89e-17	DOWN	-3.90199	chr3:4791596-4793534 FORWARD LENGTH=518
contig_587	AT5G08415		Radical SAM superfamily protein	7.47841	41.5936	0.179797	6.08e-07	7.1e-05	DOWN	-2.47556	chr5:2710983-2713101 REVERSE LENGTH=394
contig_9911	AT4G10850	SWEET7, AtSWEET7	Nodulin MtN3 family protein	2.55018	17.8945	0.142512	0.000805418	0.0429237	DOWN	-2.81084	chr4:6675068-6676718 FORWARD LENGTH=258
contig_6753	AT1G30410	ATMRP13, MRP13, ABCC12	multidrug resistance-associated protein 13	39.0151	223.095	0.174881	7.15e-33	5.35e-30	DOWN	-2.51556	chr1:10739357-10747017 FORWARD LENGTH=1468
contig_7169	AT3G48190	ATM, ATATM	ataxia-telangiectasia mutated	2.80632	19.3233	0.14523	0.00025839	0.0164062	DOWN	-2.78359	chr3:17797628-17828361 FORWARD LENGTH=3845
contig_1887	AT1G52820		2-oxoglutarate (2OG) and Fe(II)-dependent oxygenase superfamily protein	45.0081	95.71	0.470255	2.25e-05	0.00190323	DOWN	-1.08848	chr1:19669216-19670321 FORWARD LENG
contig_14856	AT5G16990		Zinc-binding dehydrogenase family protein	30.9023	62.0974	0.497643	0.000879714	0.0460515	DOWN	-1.00682	chr5:5581831-5583849 REVERSE LENGTH=343
contig_3757	AT5G57560	TCH4, XTH22	Xyloglucan endotransglucosylase/hydrolase family protein	4.75059	44.118	0.107679	1.96e-09	3.54e-07	DOWN	-3.21519	chr5:23307296-23308235 REVERSE LENGTH=2
contig_3792	AT2G34660	ATMRP2, EST4, MRP2, ABCC2, AtABCC2	multidrug resistance-associated protein 2	76.0659	256.349	0.296728	2.62e-24	1.26e-21	DOWN	-1.75279	chr2:14603267-14612387 FORWARD
contig_22468	AT3G23730	XTH16	xyloglucan endotransglucosylase/hydrolase 16	10.3088	51.3135	0.200899	8.78e-08	1.24e-05	DOWN	-2.31546	chr3:8550222-8551248 FORWARD LENGTH=291
contig_23412	AT3G23730	XTH16	xyloglucan endotransglucosylase/hydrolase 16	4.62185	25.0801	0.184283	0.000104579	0.00751698	DOWN	-2.44	chr3:8550222-8551248 FORWARD LENGTH=291
contig_4980	AT2G21340		MATE efflux family protein	18.2908	47.9287	0.381626	0.000336239	0.0202702	DOWN	-1.38977	chr2:9132629-9136236 FORWARD LENGTH=559
contig_9777	AT4G37260	MYB73, ATMYB73	myb domain protein 73	34.668	71.7879	0.482922	0.000308246	0.0187846	DOWN	-1.05014	chr4:17540602-17541564 FORWARD LENGTH=320
contig_33472	AT5G66230		Chalcone-flavanone isomerase family protein	10.4057	47.0315	0.221249	6.72e-07	7.79e-05	DOWN	-2.17626	chr5:26462704-26463873 FORWARD LENGTH=329
contig_14171	AT5G60800		Heavy metal transport/detoxification superfamily protein	12.3531	59.3672	0.208079	1.2e-08	1.96e-06	DOWN	-2.26479	chr5:24460822-24462464 REVERSE LENGTH=302
contig_1913	AT1G23000		Heavy metal transport/detoxification superfamily protein	10.4657	39.009	0.26829	3.29e-05	0.0026954	DOWN	-1.89814	chr1:8143614-8144865 FORWARD LENGTH=358
contig_3975	AT5G41315	GL3, MYC6.2	basic helix-loop-helix (bHLH) DNA-binding superfamily protein	25.6458	116.764	0.219638	2.66e-15	7.96e-13	DOWN	-2.1868	chr5:16529457-16532866 FORWARD LEN
contig_5006	AT4G36980		FUNCTIONS IN: molecular_function unknown; INVOLVED IN: biological_process unknown; EXPRESSED IN: 22 plant str	24.9763	89.4973	0.279073	4.53e-10	8.56e-08	DOWN	-1.84128
contig_12927	AT3G21420		2-oxoglutarate (2OG) and Fe(II)-dependent oxygenase superfamily protein	1.47525	26.6141	0.0554311	7.71e-07	8.84e-05	DOWN	-4.17316	chr3:7541579-7543221 FORWARD LENGTH
contig_20328	AT2G46400	WRKY46, ATWRKY46	WRKY DNA-binding protein 46	3.11428	27.7114	0.112383	9.9e-06	0.000920806	DOWN	-3.15351	chr2:19043676-19044754 REVERSE LENGTH=295
contig_390	AT3G45140	LOX2, ATLOX2	lipoxygenase 2	35.8985	287.259	0.124969	8.57e-51	1.12e-47	DOWN	-3.00036	chr3:16525437-16529233 FORWARD LENGTH=896
contig_13435	AT4G26090	RPS2	NB-ARC domain-containing disease resistance protein	11.9758	35.3419	0.338855	0.000440901	0.0258839	DOWN	-1.56126	chr4:13224596-13227325 FORWARD LENGTH=909
contig_455	AT2G47590	PHR2	photolyase/blue-light receptor 2	331.647	697.74	0.475316	1.39e-31	9.87e-29	DOWN	-1.07304	chr2:19521888-19523732 FORWARD LENGTH=447
contig_14546	AT5G24590	ANAC091, TIP	TCV-interacting protein	12.188	42.782	0.284885	4.34e-05	0.00341519	DOWN	-1.81155	chr5:8416920-8418723 REVERSE LENGTH=451
contig_8767	AT2G44480	BGLU17	beta glucosidase 17	4.19	36.6685	0.114267	2.19e-07	2.82e-05	DOWN	-3.12952	chr2:18359780-18363001 FORWARD LENGTH=517
contig_650	AT1G10020		Protein of unknown function (DUF1005)	14.874	39.7752	0.373952	0.000646321	0.0359484	DOWN	-1.41908	chr1:3269939-3271732 REVERSE LENGTH=461
contig_4317	AT4G08980	FBW2	F-BOX WITH WD-40 2	32.6405	66.5209	0.490681	0.000608988	0.0340069	DOWN	-1.02714	chr4:5758993-5760108 FORWARD LENGTH=317
contig_3723	AT2G19380		RNA recognition motif (RRM)-containing protein	48.6489	105.663	0.460417	3.66e-06	0.000371584	DOWN	-1.11899	chr2:8383856-8386604 FORWARD LENGTH=613
contig_15073	AT4G29400		Protein of unknown function (DUF3531)	14.8068	39.8486	0.371576	0.000646321	0.0359484	DOWN	-1.42827	chr4:14466350-14467980 FORWARD LENGTH=302
contig_31125	AT5G08020	ATRPA70B, RPA70B	RPA70-kDa subunit B	5.19265	26.2315	0.197955	0.000181364	0.0118649	DOWN	-2.33675	chr5:2572107-2574879 FORWARD LENGTH=604
contig_7229	AT4G07960	ATCSLC12, CSLC12	Cellulose-synthase-like C12	12.6671	38.0759	0.33268	0.000250945	0.0160059	DOWN	-1.58779	chr4:4802628-4805114 REVERSE LENGTH=699
contig_9235	AT2G38860	YLS5	Class I glutamine amidotransferase-like superfamily protein	7.95203	32.9718	0.241176	6.34e-05	0.00483436	DOWN	-2.05184	chr2:16233629-16235207 REVERSE LENGTH=398
contig_11718	AT1G78580	ATTPS1, TPS1	trehalose-6-phosphate synthase	7.04954	27.8035	0.253548	0.000708549	0.0384186	DOWN	-1.97967	chr1:29552495-29557482 REVERSE LENGTH=942
contig_8594	AT3G12020		P-loop containing nucleoside triphosphate hydrolases superfamily protein	14.963	39.2826	0.380908	0.000646321	0.0359484	DOWN	-1.39249	chr3:3827016-3834146 FORWARD LENGT
contig_13431	AT1G75290		NAD(P)-binding Rossmann-fold superfamily protein	2.68175	20.1153	0.133319	0.000145195	0.00992728	DOWN	-2.90705	chr1:28253890-28255173 FORWARD LENGTH=318
contig_9206	AT3G50670	U1-70K, U1SNRNP	U1 small nuclear ribonucleoprotein-70K	22.7631	61.984	0.367242	1.73e-05	0.00150689	DOWN	-1.4452	chr3:18826476-18829492 REVERSE LENGTH=427
contig_8193	AT5G49740	ATFRO7, FRO7	ferric reduction oxidase 7	10.7291	46.4999	0.230734	1.11e-06	0.000123666	DOWN	-2.1157	chr5:20205549-20208628 REVERSE LENGTH=747
First_Contig313	AT4G13420	HAK5, ATHAK5	high affinity K+ transporter 5	3.17345	44.7997	0.0708364	3.71e-10	7.08e-08	DOWN	-3.81936	chr4:7797038-7802174 REVERSE LENGTH=785
contig_2330	AT3G54420	ATEP3, ATCHITIV, CHIV, EP3	homolog of carrot EP3-3 chitinase	21.9175	69.5937	0.314935	3.1e-07	3.89e-05	DOWN	-1.66688	chr3:20145935-20147034 FORWARD LENGTH=273
contig_1465	AT1G17260	AHA10	autoinhibited H(+)-ATPase isoform 10	46.3915	113.064	0.410313	8.38e-08	1.18e-05	DOWN	-1.2852	chr1:5904058-5908898 FORWARD LENGTH=947
contig_3141	AT5G42260	BGLU12	beta glucosidase 12	5.84262	43.576	0.134079	1.57e-08	2.48e-06	DOWN	-2.89885	chr5:16898712-16900235 FORWARD LENGTH=507
contig_7477	AT5G17020	XPO1A, ATCRM1, ATXPO1, XPO1, HIT2	exportin 1A	5.97439	26.8599	0.222428	0.000181364	0.0118649	DOWN	-2.16859	chr5:5594904-5602467 FORWARD LENGTH=1075
contig_2689	AT3G03990		alpha/beta-Hydrolases superfamily protein	14.7427	45.8007	0.321887	5.34e-05	0.0041489	DOWN	-1.63537	chr3:1033788-1034591 FORWARD LENGTH=267
contig_16223	AT2G26760	CYCB1;4	Cyclin B1;4	5.7281	23.478	0.243977	0.000826898	0.04386	DOWN	-2.03518	chr2:11401551-11403205 FORWARD LENGTH=387
contig_28167	AT5G58700	ATPLC4, PLC4	phosphatidylinositol-speciwc phospholipase C4	1.0994	16.4822	0.0667023	0.000376573	0.0224125	DOWN	-3.90612	chr5:23713144-23716057 REVERSE LENGTH=597
contig_7076	AT2G44480	BGLU17	beta glucosidase 17	10.4784	56.1665	0.186559	6.46e-09	1.08e-06	DOWN	-2.4223	chr2:18359780-18363001 FORWARD LENGTH=517
contig_8701	AT1G07710		Ankyrin repeat family protein	10.0188	32.4926	0.308342	0.000776931	0.0416829	DOWN	-1.6974	chr1:2386275-2387986 REVERSE LENGTH=543
contig_2706	AT1G34060		Pyridoxal phosphate (PLP)-dependent transferases superfamily protein	34.7795	75.8603	0.458468	8.42e-05	0.00617826	DOWN	-1.12511	chr1:12396561-12398299 REVERSE LENGTH=
contig_1147	AT5G57550	XTR3, XTH25	xyloglucan endotransglucosylase/hydrolase 25	41.425	133.354	0.310639	1.18e-12	2.81e-10	DOWN	-1.68669	chr5:23305055-23306384 REVERSE LENGTH=284
contig_9627	AT3G28860	ATMDR1, ATMDR11, PGP19, MDR11, MDR1, ATPGP19, ABCB19, ATABCB19	ATP binding cassette subfamily B19	23.4866	81.1106	0.289563	7.45e-09	1.25e-06	DOWN	-1.78805	chr3:10870
contig_4763	AT1G29750	RKF1	receptor-like kinase in flowers 1	6.85108	32.6742	0.209678	2.31e-05	0.00194374	DOWN	-2.25375	chr1:10414071-10420469 REVERSE LENGTH=1021
contig_5312	AT4G16260		Glycosyl hydrolase superfamily protein	2.51158	22.3427	0.112412	4.52e-05	0.0035503	DOWN	-3.15313	chr4:9200180-9201441 REVERSE LENGTH=344
contig_22475	AT1G53160	SPL4	squamosa promoter binding protein-like 4	3.58285	24.9182	0.143784	5.47e-05	0.00424156	DOWN	-2.79802	chr1:19806478-19807080 FORWARD LENGTH=174
contig_3707	AT1G19190		alpha/beta-Hydrolases superfamily protein	190.602	408.364	0.466745	7.18e-20	2.7e-17	DOWN	-1.09929	chr1:6623876-6624832 FORWARD LENGTH=318
contig_2130	AT5G01740		Nuclear transport factor 2 (NTF2) family protein	37.0585	86.418	0.428829	9.11e-06	0.000853077	DOWN	-1.22153	chr5:280793-281281 FORWARD LENGTH=162
contig_22083	AT2G04420		Polynucleotidyl transferase, ribonuclease H-like superfamily protein	4.09393	37.5454	0.10904	1.23e-07	1.67e-05	DOWN	-3.19708	chr2:1535561-1536226 FORWARD LENGTH=22
contig_358	AT5G51260		HAD superfamily, subfamily IIIB acid phosphatase	134.145	767.674	0.174743	5.45e-110	1.61e-106	DOWN	-2.5167	chr5:20832222-20833466 REVERSE LENGTH=257
contig_6216	AT1G47480		alpha/beta-Hydrolases superfamily protein	29.7666	66.2304	0.44944	0.000146564	0.0098645	DOWN	-1.1538	chr1:17417623-17419296 FORWARD LENGTH=314
contig_23944	AT1G55550		P-loop containing nucleoside triphosphate hydrolases superfamily protein	2.18982	23.4821	0.0932549	2.51e-05	0.00210121	DOWN	-3.42268	chr1:20748915-20752862 FORWARD LEN
contig_2255	AT5G35550	TT2, ATMYB123, MYB123, ATTT2	Duplicated homeodomain-like superfamily protein	45.3154	98.0318	0.462252	8.6e-06	0.000806042	DOWN	-1.11325	chr5:13726807-13727729 FORWARD
contig_4955	AT2G40140	CZF1, ZFAR1, SZF2, ATSZF2	zinc finger (CCCH-type) family protein	29.8405	85.9731	0.347091	1.14e-07	1.56e-05	DOWN	-1.52661	chr2:16772537-16774330 FORWARD LENGTH=597
contig_5639	AT4G37260	MYB73, ATMYB73	myb domain protein 73	14.3087	41.0733	0.34837	0.000287421	0.017708	DOWN	-1.52131	chr4:17540602-17541564 FORWARD LENGTH=320
contig_16238	AT3G51670		SEC14 cytosolic factor family protein / phosphoglyceride transfer family protein	6.51661	29.8227	0.218512	0.000107512	0.00767851	DOWN	-2.19421	chr3:19168912-19170848 FOR
contig_249	AT5G20260		Exostosin family protein	356.412	2685.48	0.132718	0	0	DOWN	-2.91356	chr5:6836806-6839532 REVERSE LENGTH=458
contig_5447	AT2G17860		Pathogenesis-related thaumatin superfamily protein	35.9334	90.6531	0.396384	7.16e-07	8.25e-05	DOWN	-1.33503	chr2:7762257-7763018 REVERSE LENGTH=253
contig_21507	AT3G10340	PAL4	phenylalanine ammonia-lyase 4	2.9859	31.4188	0.0950355	1.99e-07	2.62e-05	DOWN	-3.39539	chr3:3204260-3207809 FORWARD LENGTH=707
contig_4490	AT4G24340		Phosphorylase superfamily protein	89.5476	445.462	0.201022	1.06e-58	1.65e-55	DOWN	-2.31457	chr4:12607475-12609148 FORWARD LENGTH=338
contig_5605	AT5G52390		PAR1 protein	10.2128	33.0548	0.308967	0.000503057	0.0288383	DOWN	-1.69447	chr5:21264281-21265173 REVERSE LENGTH=195
contig_17520	AT2G19070	SHT	spermidine hydroxycinnamoyl transferase	4.70912	25.9303	0.181607	0.000104579	0.00751698	DOWN	-2.46111	chr2:8260185-8261958 REVERSE LENGTH=451
contig_5459	AT5G42210		Major facilitator superfamily protein	4.07974	35.6701	0.114374	3.91e-07	4.78e-05	DOWN	-3.12817	chr5:16867865-16870568 FORWARD LENGTH=282
contig_2714	AT4G15830		ARM repeat superfamily protein	9.81489	30.5033	0.321765	0.000887564	0.0464191	DOWN	-1.63592	chr4:8995285-8996548 REVERSE LENGTH=296
contig_13937	AT2G20142		Toll-Interleukin-Resistance (TIR) domain family protein	21.4672	55.3045	0.388164	9.56e-05	0.00695765	DOWN	-1.36526	chr2:8695387-8696566 FORWARD LENGTH=313
contig_1110	--	--	--	28.7703	67.7872	0.424421	6.13e-05	0.00469177	DOWN	-1.23643	--
contig_2106	--	--	--	36.0378	94.2217	0.382479	2.89e-07	3.64e-05	DOWN	-1.38655	--
contig_25265	--	--	--	5.46541	23.4895	0.232675	0.000826898	0.04386	DOWN	-2.10361	--
contig_4638	--	--	--	9.56691	33.4438	0.286059	0.000230438	0.014816	DOWN	-1.80561	--
contig_16220	--	--	--	16.3616	49.6598	0.329474	4.11e-05	0.00326228	DOWN	-1.60176	--
contig_2485	--	--	--	1.9295	15.2465	0.126554	0.00068527	0.0375192	DOWN	-2.98218	--
contig_3737	--	--	--	18.2148	52.1292	0.349416	4.68e-05	0.00366469	DOWN	-1.51698	--
contig_20283	--	--	--	24.1243	63.2227	0.381576	2.74e-05	0.00227703	DOWN	-1.38996	--
contig_15591	--	--	--	1.83024	39.3537	0.0465075	1.78e-10	3.53e-08	DOWN	-4.42639	--
contig_412	--	--	--	34.9024	84.6591	0.41227	3.67e-06	0.000372577	DOWN	-1.27834	--
contig_5230	--	--	--	9.64414	51.7845	0.186236	2.92e-08	4.43e-06	DOWN	-2.4248	--
contig_7232	--	--	--	11.2389	38.3868	0.29278	0.000118371	0.00829561	DOWN	-1.77211	--
contig_35951	--	--	--	1.91929	16.6508	0.115267	0.000376573	0.0224125	DOWN	-3.11694	--
contig_20391	--	--	--	16.7602	49.155	0.340965	4.11e-05	0.00326228	DOWN	-1.5523	--
First_Contig24	--	--	--	8.85172	29.8764	0.296277	0.000639146	0.0355846	DOWN	-1.75498	--
contig_20060	--	--	--	1.24167	16.3625	0.075885	0.000376573	0.0224125	DOWN	-3.72004	--
contig_12854	--	--	--	2.61193	19.548	0.133617	0.00025839	0.0164062	DOWN	-2.90383	--
contig_8773	--	--	--	13.8698	116.375	0.119182	7.84e-22	3.31e-19	DOWN	-3.06876	--
First_Contig196	--	--	--	12.6142	37.1712	0.339355	0.00038409	0.0227392	DOWN	-1.55913	--
contig_13398	--	--	--	11.3644	64.3085	0.176716	2.91e-10	5.57e-08	DOWN	-2.50049	--
contig_23627	--	--	--	7.8585	38.5926	0.203627	2.97e-06	0.000309198	DOWN	-2.296	--
contig_2583	--	--	--	0.0350141	55.6274	0.000629441	3.05e-16	9.51e-14	DOWN	-10.6336	--
contig_21831	--	--	--	0.703843	14.1454	0.0497578	0.000256426	0.016337	DOWN	-4.32893	--
First_Contig327	--	--	--	4.77696	23.3542	0.204544	0.000303308	0.0185441	DOWN	-2.28952	--
contig_29605	--	--	--	1.14911	18.0238	0.0637553	0.000112161	0.00793981	DOWN	-3.97131	--
contig_12188	--	--	--	9.79716	32.4654	0.301772	0.000363402	0.021744	DOWN	-1.72847	--
contig_5121	--	--	--	4.15511	29.7427	0.139702	1.17e-05	0.00105973	DOWN	-2.83958	--
contig_982	--	--	--	29.2495	200.573	0.145829	6.31e-33	4.78e-30	DOWN	-2.77765	--
contig_498	--	--	--	43.2403	110.127	0.392641	4.55e-08	6.71e-06	DOWN	-1.34872	--
contig_18173	--	--	--	2.72842	25.8473	0.105559	7.62e-06	0.000725788	DOWN	-3.24388	--
contig_9590	--	--	--	6.8533	34.4326	0.199035	8.11e-06	0.000765666	DOWN	-2.32891	--
contig_94	--	--	--	119.869	367.27	0.326379	4.77e-31	3.22e-28	DOWN	-1.61538	--
contig_19207	--	--	--	7.45993	42.561	0.175276	3.56e-07	4.38e-05	DOWN	-2.5123	--
contig_1958	--	--	--	21.3692	58.1901	0.367231	2.98e-05	0.00246644	DOWN	-1.44524	--
contig_17855	--	--	--	6.00482	25.0856	0.239373	0.000773391	0.0416124	DOWN	-2.06267	--
contig_8224	--	--	--	1.6979	15.6398	0.108563	0.00068527	0.0375192	DOWN	-3.2034	--
contig_19182	--	--	--	1.55268	15.6003	0.0995286	0.00068527	0.0375192	DOWN	-3.32875	--
contig_2093	--	--	--	0.392051	57.2327	0.00685013	7.81e-17	2.54e-14	DOWN	-7.18965	--
contig_22280	--	--	--	5.69038	57.6039	0.0987847	3.98e-12	8.99e-10	DOWN	-3.33957	--
contig_1111	--	--	--	31.1447	80.6743	0.386055	2.87e-06	0.000300041	DOWN	-1.37312	--
contig_20683	--	--	--	5.3926	37.5733	0.143522	4.78e-07	5.74e-05	DOWN	-2.80066	--
contig_8658	--	--	--	4.1837	25.7348	0.16257	0.000104579	0.00751698	DOWN	-2.62087	--
contig_24819	--	--	--	5.23611	23.8652	0.219404	0.000826898	0.04386	DOWN	-2.18834	--
contig_9127	--	--	--	5.32489	26.0061	0.204756	0.000181364	0.0118649	DOWN	-2.28802	--
contig_22514	--	--	--	7.98822	41.5333	0.192333	6.08e-07	7.1e-05	DOWN	-2.37832	--
contig_1901	--	--	--	46.1728	94.9482	0.486295	4.8e-05	0.00375506	DOWN	-1.0401	--
contig_15322	--	--	--	4.64622	22.2979	0.20837	0.000512139	0.0291503	DOWN	-2.26278	--
contig_24707	--	--	--	2.7557	31.7125	0.0868963	1.99e-07	2.62e-05	DOWN	-3.52456	--
contig_14668	--	--	--	10.9737	33.5918	0.326677	0.000503057	0.0288383	DOWN	-1.61406	--
contig_3492	--	--	--	17.0137	54.9977	0.309353	1.01e-05	0.00093958	DOWN	-1.69268	--
contig_9427	--	--	--	4.00311	33.2325	0.120458	1.23e-06	0.000136634	DOWN	-3.0534	--
contig_24012	--	--	--	0.608968	13.2341	0.046015	0.00048697	0.0281754	DOWN	-4.44175	--
contig_733	--	--	--	39.2257	90.3383	0.434209	6.45e-06	0.000625696	DOWN	-1.20354	--
contig_25385	--	--	--	8.28899	37.999	0.218137	1.39e-05	0.00123465	DOWN	-2.19669	--
contig_13	--	--	--	0.81141	119.387	0.00679645	2.43e-35	1.97e-32	DOWN	-7.201	--
contig_28126	--	--	--	5.29585	35.9241	0.147418	1.46e-06	0.000159735	DOWN	-2.76202	--
contig_3773	--	--	--	14.3135	45.6326	0.313669	5.34e-05	0.0041489	DOWN	-1.67268	--
contig_27885	--	--	--	2.70271	23.4873	0.115071	2.51e-05	0.00210121	DOWN	-3.1194	--
contig_19561	--	--	--	7.67365	30.041	0.25544	0.000169313	0.011194	DOWN	-1.96895	--
contig_22478	--	--	--	19.3689	60.3199	0.321102	3.37e-06	0.000344342	DOWN	-1.6389	--
contig_17964	--	--	--	4.60251	34.2945	0.134205	6.95e-07	8.03e-05	DOWN	-2.89749	--
contig_7058	--	--	--	6.48913	27.1276	0.239208	0.000291788	0.0178984	DOWN	-2.06366	--
contig_8981	--	--	--	6.4693	31.2735	0.206862	3.88e-05	0.00312857	DOWN	-2.27326	--
contig_9306	--	--	--	44.993	106.252	0.423454	3.4e-07	4.21e-05	DOWN	-1.23972	--
contig_9161	--	--	--	2.46784	20.6786	0.119343	0.000145195	0.00992728	DOWN	-3.06682	--
contig_25681	--	--	--	0.99307	15.7232	0.0631595	0.000134609	0.00930562	DOWN	-3.98486	--
contig_28621	--	--	--	6.21161	26.5273	0.234159	0.000476534	0.0276286	DOWN	-2.09444	--
contig_8042	--	--	--	3.14052	20.0595	0.15656	0.000500195	0.028792	DOWN	-2.67521	--
contig_26130	--	--	--	0.314911	14.7701	0.0213208	0.000256426	0.016337	DOWN	-5.5516	--
contig_7814	--	--	--	4.22215	21.5205	0.196192	0.000859375	0.0451978	DOWN	-2.34966	--
contig_25480	--	--	--	0.752887	12.0328	0.0625693	0.000921569	0.0478849	DOWN	-3.9984	--
contig_5480	--	--	--	2.90068	33.3008	0.0871055	5.8e-08	8.37e-06	DOWN	-3.52109	--
contig_8907	--	--	--	9.01968	36.6369	0.246191	5.69e-05	0.00439035	DOWN	-2.02215	--
contig_12801	--	--	--	9.3218	41.0641	0.227006	5.01e-06	0.000495393	DOWN	-2.1392	--
contig_812	--	--	--	11.9732	34.0973	0.351147	0.000675669	0.037175	DOWN	-1.50985	--
contig_7689	--	--	--	6.78944	40.3043	0.168455	3.19e-07	3.98e-05	DOWN	-2.56957	--
contig_5458	--	--	--	1.63417	23.1823	0.0704921	5.09e-06	0.000501985	DOWN	-3.82639	--
contig_7805	--	--	--	3.1842	22.2906	0.142849	0.000167143	0.0110636	DOWN	-2.80744	--
contig_734	--	--	--	62.3703	150.175	0.415318	7.1e-10	1.32e-07	DOWN	-1.26771	--
contig_5422	--	--	--	9.54264	30.348	0.314441	0.000887564	0.0464191	DOWN	-1.66914	--
contig_8393	--	--	--	15.8522	48.1691	0.329094	3.06e-05	0.00252366	DOWN	-1.60343	--
contig_2897	--	--	--	22.5874	59.2232	0.381394	3.77e-05	0.00306064	DOWN	-1.39065	--
contig_27860	--	--	--	2.90697	21.4565	0.135482	8.12e-05	0.00598237	DOWN	-2.88382	--
contig_22848	--	--	--	14.3223	39.5851	0.361811	0.000646321	0.0359484	DOWN	-1.46669	--
First_Contig126	--	--	--	21.8002	49.9755	0.436217	0.0008665	0.0454447	DOWN	-1.19688	--
contig_6555	--	--	--	3.76331	24.8945	0.15117	5.47e-05	0.00424156	DOWN	-2.72575	--
contig_29802	--	--	--	3.18338	24.3248	0.13087	5.47e-05	0.00424156	DOWN	-2.9338	--
contig_40620	--	--	--	1.12537	17.2958	0.0650663	0.000205959	0.0133339	DOWN	-3.94195	--
contig_16317	--	--	--	1.16268	15.1323	0.0768348	0.00068527	0.0375192	DOWN	-3.7021	--
contig_12822	--	--	--	1.95703	15.5404	0.125932	0.00068527	0.0375192	DOWN	-2.98929	--
contig_5236	--	--	--	14.1771	39.578	0.358207	0.000646321	0.0359484	DOWN	-1.48113	--
contig_12446	--	--	--	1.29419	31.5237	0.0410546	3.18e-08	4.76e-06	DOWN	-4.60631	--
contig_5513	--	--	--	30.8599	87.287	0.353545	9.98e-08	1.39e-05	DOWN	-1.50003	--
contig_95	--	--	--	112.291	329.136	0.34117	2.15e-26	1.13e-23	DOWN	-1.55144	--
contig_4293	--	--	--	11.1247	36.6156	0.303824	0.000286017	0.0176798	DOWN	-1.71869	--
contig_18925	--	--	--	5.68458	24.7241	0.229921	0.000501761	0.0287935	DOWN	-2.12079	--
contig_4113	--	--	--	5.54816	35.7388	0.155242	1.46e-06	0.000159735	DOWN	-2.68741	--
contig_10756	--	--	--	2.34812	19.5754	0.119952	0.00025839	0.0164062	DOWN	-3.05947	--
contig_51188	--	--	--	1.16127	18.3982	0.0631188	0.000112161	0.00793981	DOWN	-3.98579	--
contig_38683	--	--	--	39.9447	122.267	0.326701	2.88e-11	6.06e-09	DOWN	-1.61396	--
contig_2343	--	--	--	3.72334	30.4322	0.122349	1.73e-06	0.000185465	DOWN	-3.03093	--
First_Contig208	--	--	--	3.15684	25.2801	0.124874	3.11e-05	0.00255443	DOWN	-3.00145	--
contig_2833	--	--	--	12.157	122.098	0.0995675	4.53e-24	2.17e-21	DOWN	-3.32818	--
contig_15621	--	--	--	15.8694	58.9692	0.269113	3.42e-07	4.22e-05	DOWN	-1.89372	--
contig_29044	--	--	--	2.77781	19.4867	0.142549	0.00025839	0.0164062	DOWN	-2.81047	--
contig_11238	--	--	--	7.48338	27.9065	0.268158	0.000708549	0.0384186	DOWN	-1.89884	--
contig_3159	--	--	--	2.02019	17.9132	0.112776	0.000805418	0.0429237	DOWN	-3.14847	--
contig_21266	--	--	--	0.873955	20.6649	0.0422917	5.17e-06	0.000508664	DOWN	-4.56348	--
contig_14682	--	--	--	3.88755	21.1276	0.184003	0.000289955	0.0178445	DOWN	-2.4422	--
contig_21976	--	--	--	0.778881	16.1866	0.0481188	7.05e-05	0.00531	DOWN	-4.37726	--
contig_16266	--	--	--	10.8392	32.3893	0.334653	0.000776931	0.0416829	DOWN	-1.57926	--
contig_2131	--	--	--	12.5703	46.3825	0.271014	6.95e-06	0.000667266	DOWN	-1.88356	--
contig_14563	--	--	--	6.13524	59.3487	0.103376	5.94e-12	1.32e-09	DOWN	-3.27402	--
contig_10491	--	--	--	67.2752	146.314	0.459802	3.58e-08	5.33e-06	DOWN	-1.12092	--
contig_17501	--	--	--	3.38547	36.0881	0.0938115	4.9e-08	7.17e-06	DOWN	-3.41409	--
contig_12187	--	--	--	11.5366	36.736	0.31404	0.000286017	0.0176798	DOWN	-1.67098	--
contig_23492	--	--	--	1.79772	16.8685	0.106572	0.000376573	0.0224125	DOWN	-3.2301	--
contig_4989	--	--	--	10.681	32.7223	0.326412	0.000776931	0.0416829	DOWN	-1.61523	--
contig_1697	--	--	--	193.297	585.039	0.330401	1.62e-47	1.98e-44	DOWN	-1.59771	--
contig_36048	--	--	--	2.22202	21.8401	0.10174	8.12e-05	0.00598237	DOWN	-3.29704	--
contig_9406	--	--	--	29.5073	69.8451	0.422468	5.15e-05	0.00401876	DOWN	-1.24309	--
contig_10564	--	--	--	1.3799	22.3455	0.0617527	9.51e-06	0.000888946	DOWN	-4.01735	--
contig_21536	--	--	--	1.55822	22.4491	0.0694113	9.51e-06	0.000888946	DOWN	-3.84869	--
contig_11085	--	--	--	3.61817	38.1699	0.0947912	1.46e-08	2.34e-06	DOWN	-3.3991	--
contig_14562	--	--	--	4.31759	45.6481	0.0945842	1.08e-09	1.97e-07	DOWN	-3.40226	--
contig_21345	--	--	--	4.44032	37.4869	0.11845	1.23e-07	1.67e-05	DOWN	-3.07765	--
contig_11370	--	--	--	3.08348	29.0865	0.106011	3.11e-06	0.000319868	DOWN	-3.23772	--

## Sheet: Table S3
Table S3 | GO term enrichment analyses of male (left) and female (right) flowers in V. fordii.
GO ID	Ontology	Description	GeneRatio (310)	BgRatio (21806)	p value	FDR	GeneID		GO ID	Ontology	Description	GeneRatio (298)	BgRatio (21806)	p value	FDR	GeneID
GO:0005975	P	carbohydrate metabolic process	59	1399	4.33e-16	4.65e-13	contig_15135;contig_23670;contig_27300;contig_36603;contig_4439;contig_36584;contig_6870;contig_36587;contig_3322;contig_36546;contig_23585;contig_32113;contig_13335;contig_33474;contig_9653;contig_17557;contig_1066;contig_36496;contig_36495;contig_29760;contig_39676;contig_10448;contig_8597;contig_13939;contig_36696;contig_27182;contig_5331;contig_22094;contig_36676;contig_36615;contig_924;conti…		GO:0019748	P	secondary metabolic process	33	531	2.11169e-14	2.80433e-11	contig_4540;contig_1528;contig_1465;contig_495;contig_1557;contig_13625;contig_25020;contig_8781;contig_9365;contig_5598;contig_8767;contig_6916;contig_4628;contig_38272;contig_3729;contig_13439;contig_7076;contig_1556;contig_19204;contig_9777;contig_16465;contig_5639;contig_3064;contig_10321;contig_16089;contig_2255;contig_20472;contig_28417;contig_21507;First_Contig639;contig_26773;contig_10522…
GO:0043086	P	negative regulation of catalytic activity	13	75	1.33e-11	6.56e-09	contig_36712;contig_36962;contig_1842;contig_36522;contig_37497;contig_26293;contig_37002;contig_36633;contig_40099;contig_9328;contig_36604;contig_36617;contig_12400		GO:0044710	P	single-organism metabolic process	105	5252	2.49891e-08	1.2982e-05	contig_10679;contig_490;contig_2621;contig_13439;contig_18495;First_Contig367;contig_16564;contig_4491;contig_3064;contig_8781;contig_6632;contig_24900;contig_1531;contig_11827;contig_2689;contig_7514;contig_21507;contig_10139;contig_19204;contig_12857;contig_13625;contig_19932;contig_7169;contig_4633;contig_13619;contig_7213;contig_6928;contig_11718;contig_13431;contig_9365;contig_495;contig_201…
GO:0044092	P	negative regulation of molecular function	14	94	1.83e-11	6.56e-09	contig_40099;contig_37002;contig_37497;contig_36522;contig_1842;contig_36617;contig_12400;contig_11402;contig_9328;contig_36604;contig_36712;contig_26293;contig_36633;contig_36962		GO:0051707	P	response to other organism	42	1369	3.83119e-08	1.2982e-05	contig_2507;contig_5312;contig_214;contig_18309;contig_22002;contig_16564;contig_11615;contig_25020;contig_25690;contig_1513;contig_2309;contig_13435;contig_224;contig_1628;contig_390;contig_20140;contig_5447;contig_11980;contig_9104;contig_19113;contig_13071;contig_797;contig_3886;contig_22282;contig_9365;contig_16477;contig_11332;contig_773;contig_8781;contig_19893;contig_14546;contig_4998;cont…
GO:0045229	P	external encapsulating structure organization	27	527	1.38e-09	3.69e-07	contig_21705;contig_31717;contig_2683;contig_13939;contig_38235;contig_10236;contig_39676;contig_2050;contig_3150;contig_15268;contig_36696;contig_36676;contig_36567;contig_36496;contig_36616;contig_31994;contig_23362;contig_36615;contig_5871;contig_36546;contig_4439;contig_3947;contig_27300;contig_33430;contig_924;contig_3463;contig_22901		GO:0043207	P	response to external biotic stimulus	42	1370	3.91024e-08	1.2982e-05	contig_4955;contig_8781;contig_22282;contig_773;contig_11980;contig_16089;First_Contig367;contig_2374;contig_797;contig_11615;contig_16564;contig_19893;contig_18309;contig_5447;contig_8954;contig_2680;contig_13435;contig_390;contig_9365;contig_1513;contig_2309;contig_3353;contig_3886;contig_4975;contig_22002;contig_5312;contig_2507;contig_16477;contig_19113;contig_25020;contig_1628;contig_214;con…
GO:0016052	P	carbohydrate catabolic process	20	306	3.6e-09	7.73e-07	contig_36567;contig_15135;contig_3463;contig_13939;contig_9653;contig_17557;contig_3322;contig_29760;contig_3947;First_Contig437;contig_10415;contig_6870;contig_1066;contig_10448;contig_31717;contig_36546;contig_39676;contig_38235;contig_1292;contig_5871		GO:0009607	P	response to biotic stimulus	42	1408	8.35299e-08	1.87798e-05	contig_22002;contig_797;contig_13435;contig_2309;contig_2374;contig_773;contig_4955;contig_11615;contig_19113;contig_1513;contig_9365;contig_2680;contig_2507;contig_19893;contig_16564;contig_4998;contig_224;contig_18309;contig_25690;contig_1628;contig_16089;First_Contig367;contig_11980;contig_14546;contig_8954;contig_13071;contig_5447;contig_16477;contig_11332;contig_8781;contig_5312;contig_3070;…
GO:0071555	P	cell wall organization	25	495	7.69e-09	1.38e-06	contig_39676;contig_22901;contig_36696;contig_13939;contig_36567;contig_31717;contig_2683;contig_36546;contig_23362;contig_924;contig_27300;contig_36496;contig_36615;contig_4439;contig_31994;contig_5871;contig_3463;contig_36616;contig_36676;contig_38235;contig_2050;contig_3947;contig_10236;contig_15268;contig_33430		GO:0044699	P	single-organism process	179	11097	8.48486e-08	1.87798e-05	contig_1099;contig_24466;contig_6963;contig_21507;contig_8518;contig_4633;contig_11332;contig_495;contig_16238;contig_28167;contig_7514;contig_20230;contig_19932;contig_22353;contig_797;contig_9912;contig_6632;contig_65;contig_2255;contig_8081;contig_4980;contig_1628;contig_455;contig_26773;contig_11667;contig_1524;contig_17520;contig_10679;contig_15220;contig_587;contig_2095;contig_15815;contig_…
GO:0000272	P	polysaccharide catabolic process	15	175	9.36e-09	1.43e-06	contig_10448;contig_36567;contig_3947;contig_13939;contig_3463;contig_36546;contig_5871;contig_17557;contig_39676;contig_29760;contig_3322;contig_1292;First_Contig437;contig_31717;contig_38235		GO:0009800	P	cinnamic acid biosynthetic process	5	11	1.17497e-07	1.95045e-05	contig_20472;contig_21507;contig_28417;First_Contig639;contig_26773
GO:0030036	P	actin cytoskeleton organization	10	75	4.41e-08	5.92e-06	contig_5301;contig_9284;contig_11763;contig_9283;contig_9472;contig_34502;contig_29371;contig_1742;contig_15530;contig_26610		GO:0009803	P	cinnamic acid metabolic process	5	11	1.17497e-07	1.95045e-05	contig_26773;First_Contig639;contig_21507;contig_28417;contig_20472
GO:0045490	P	pectin catabolic process	10	78	6.47e-08	7.72e-06	contig_1292;contig_39676;contig_29760;contig_38235;contig_31717;contig_36546;contig_36567;contig_3463;contig_5871;contig_13939		GO:0044036	P	cell wall macromolecule metabolic process	13	168	1.70191e-07	2.39112e-05	contig_1513;contig_23412;contig_773;contig_3809;contig_2507;contig_3807;contig_3886;contig_7402;contig_1147;contig_22468;contig_3360;contig_2330;contig_3757
GO:0051017	P	actin filament bundle assembly	6	19	1.04e-07	1.02e-05	contig_9284;contig_9283;contig_15530;contig_5301;contig_9472;contig_29371		GO:0010411	P	xyloglucan metabolic process	8	51	1.8904e-07	2.39112e-05	contig_1147;contig_23412;contig_3360;contig_22468;contig_7402;contig_3757;contig_3809;contig_3807
GO:0061572	P	actin filament bundle organization	6	19	1.04e-07	1.02e-05	contig_9472;contig_15530;contig_5301;contig_29371;contig_9284;contig_9283		GO:0009072	P	aromatic amino acid family metabolic process	11	116	1.9806e-07	2.39112e-05	contig_5736;contig_16089;contig_9365;contig_2621;contig_1531;contig_1491;contig_26773;First_Contig639;contig_21507;contig_6632;contig_28417
GO:0071554	P	cell wall organization or biogenesis	27	679	2.61e-07	2.33e-05	contig_31994;contig_36496;contig_2683;contig_15268;contig_39676;contig_36616;contig_10236;contig_924;contig_36615;contig_13939;contig_2050;contig_23670;contig_27300;contig_36676;contig_31717;contig_36546;contig_36567;contig_5871;contig_4439;contig_23362;contig_22901;contig_33430;contig_3947;contig_38235;contig_3463;First_Contig437;contig_36696		GO:0019632	P	shikimate metabolic process	5	13	3.20776e-07	3.43106e-05	contig_2621;contig_1491;contig_5736;contig_1531;contig_6632
GO:0030029	P	actin filament-based process	10	105	1.09e-06	9.01e-05	contig_11763;contig_9283;contig_26610;contig_15530;contig_5301;contig_1742;contig_29371;contig_34502;contig_9472;contig_9284		GO:0071554	P	cell wall organization or biogenesis	26	679	3.35872e-07	3.43106e-05	contig_797;contig_3360;contig_3807;contig_9365;contig_3101;contig_7402;contig_3809;contig_2507;contig_16441;contig_7229;contig_11718;contig_1147;contig_3886;contig_7514;contig_1979;contig_23412;contig_22761;contig_17332;contig_22468;contig_3757;contig_4896;contig_13071;contig_1513;contig_773;contig_2330;contig_16089
GO:0007010	P	cytoskeleton organization	13	196	1.76e-06	0.000134885	contig_9472;contig_11763;contig_5301;contig_3518;contig_9283;contig_9361;contig_9284;contig_15530;contig_34502;contig_26610;contig_27431;contig_29371;contig_1742		GO:1901136	P	carbohydrate derivative catabolic process	10	104	6.29167e-07	5.9681e-05	contig_10321;contig_2507;contig_7076;contig_13625;contig_1513;contig_25690;contig_3886;contig_773;contig_2330;contig_8767
GO:0007015	P	actin filament organization	8	65	1.89e-06	0.000135109	contig_26610;contig_29371;contig_9284;contig_9283;contig_9472;contig_15530;contig_5301;contig_34502		GO:0002230	P	positive regulation of defense response to virus by host	4	8	1.5024e-06	0.000133013	contig_3353;contig_14546;contig_22353;contig_16469
GO:0009056	P	catabolic process	45	1676	2.28e-06	0.000152654	contig_36546;contig_36588;contig_10415;contig_18062;contig_16351;contig_10448;contig_38315;contig_14748;contig_13061;contig_33761;contig_15135;contig_2107;contig_16221;contig_783;contig_38235;contig_3322;contig_36567;contig_721;contig_39676;contig_36877;First_Contig636;contig_31717;contig_1064;contig_35099;contig_45123;contig_3463;contig_18063;contig_3947;contig_37;contig_29760;contig_37038;conti…		GO:0009423	P	chorismate biosynthetic process	5	18	2.03057e-06	0.000168537	contig_5736;contig_2621;contig_1531;contig_1491;contig_6632
GO:0007267	P	cell-cell signaling	5	20	4.62e-06	0.000291383	contig_37014;contig_37355;contig_37016;contig_37544;contig_37015		GO:0009605	P	response to external stimulus	45	1771	2.41157e-06	0.000179779	contig_4955;contig_16089;contig_390;contig_19893;contig_4998;contig_9627;contig_214;contig_3757;contig_2309;contig_19113;contig_1513;contig_1628;contig_3807;contig_13435;contig_773;contig_5447;contig_2680;contig_25690;contig_11615;contig_8954;contig_20140;contig_13071;contig_797;contig_11332;contig_3353;contig_3886;contig_5312;contig_2330;contig_9365;contig_9104;contig_18309;contig_22282;contig_2…
GO:0050790	P	regulation of catalytic activity	13	217	5.41e-06	0.000322333	contig_1842;contig_9328;contig_36604;contig_36712;contig_12400;contig_37002;contig_36962;contig_26293;contig_36633;contig_36617;contig_36522;contig_37497;contig_40099		GO:0016145	P	S-glycoside catabolic process	5	19	2.72816e-06	0.000179779	contig_10321;contig_8767;contig_7076;contig_13625;contig_25690
GO:0006091	P	generation of precursor metabolites and energy	18	428	1.31e-05	0.000719948	contig_17557;contig_4040;contig_630;contig_6870;contig_1935;contig_3322;contig_2276;contig_10415;First_Contig90;contig_12841;contig_13335;contig_1066;First_Contig19;contig_15135;contig_2581;contig_1868;contig_2448;contig_1230		GO:0019759	P	glycosinolate catabolic process	5	19	2.72816e-06	0.000179779	contig_25690;contig_8767;contig_7076;contig_10321;contig_13625
GO:0005996	P	monosaccharide metabolic process	14	272	1.34e-05	0.000719948	contig_9653;contig_36486;contig_23670;contig_6351;contig_23585;contig_30272;contig_19275;contig_36603;contig_1066;contig_31349;contig_6870;contig_5331;contig_20611;contig_36584		GO:0019762	P	glucosinolate catabolic process	5	19	2.72816e-06	0.000179779	contig_10321;contig_13625;contig_25690;contig_8767;contig_7076
GO:0065009	P	regulation of molecular function	14	274	1.46e-05	0.00074435	contig_36712;contig_9328;contig_11402;contig_40099;contig_37497;contig_36522;contig_26293;contig_36962;contig_1842;contig_12400;contig_36617;contig_36604;contig_36633;contig_37002		GO:0016143	P	S-glycoside metabolic process	9	97	3.11364e-06	0.000179779	contig_13625;contig_16089;contig_25690;contig_7076;contig_10321;contig_5639;contig_9777;contig_8767;contig_9365
GO:0045488	P	pectin metabolic process	10	141	1.55e-05	0.000758216	contig_38235;contig_1292;contig_36546;contig_13939;contig_3463;contig_5871;contig_29760;contig_36567;contig_39676;contig_31717		GO:0019757	P	glycosinolate metabolic process	9	97	3.11364e-06	0.000179779	contig_8767;contig_25690;contig_7076;contig_9777;contig_5639;contig_10321;contig_13625;contig_16089;contig_9365
GO:0022900	P	electron transport chain	9	114	1.76e-05	0.000823364	contig_1868;contig_2448;First_Contig90;First_Contig19;contig_2276;contig_1230;contig_1935;contig_630;contig_2581		GO:0019760	P	glucosinolate metabolic process	9	97	3.11364e-06	0.000179779	contig_9777;contig_9365;contig_7076;contig_16089;contig_10321;contig_8767;contig_5639;contig_25690;contig_13625
GO:0010393	P	galacturonan metabolic process	10	144	1.87e-05	0.000835075	contig_3463;contig_1292;contig_36567;contig_36546;contig_29760;contig_5871;contig_13939;contig_39676;contig_31717;contig_38235		GO:0016998	P	cell wall macromolecule catabolic process	6	35	3.92152e-06	0.000207129	contig_773;contig_7402;contig_3886;contig_2507;contig_1513;contig_2330
GO:0046034	P	ATP metabolic process	11	180	2.38e-05	0.00102287	contig_2581;contig_6870;contig_10415;contig_15135;contig_1935;contig_1868;contig_1066;contig_2448;contig_845;contig_2668;contig_3931		GO:0008152	P	metabolic process	183	11964	4.44768e-06	0.000207129	contig_1128;contig_1513;contig_8518;contig_22475;contig_3353;contig_2330;contig_26773;contig_1531;contig_9455;contig_11718;contig_3807;contig_8133;contig_24466;contig_9206;contig_11827;First_Contig639;contig_797;contig_2507;contig_10740;contig_10259;contig_4763;contig_4490;contig_15815;contig_3975;contig_13431;contig_210;contig_3064;contig_4491;contig_10654;contig_8193;contig_31125;contig_5155;co…
GO:0042545	P	cell wall modification	10	150	2.66e-05	0.00109765	contig_31717;contig_13939;contig_39676;contig_3463;contig_36567;contig_2683;contig_5871;contig_38235;contig_36546;contig_23362		GO:0006026	P	aminoglycan catabolic process	5	21	4.67913e-06	0.000207129	contig_773;contig_2330;contig_1513;contig_2507;contig_3886
GO:0044712	P	single-organism catabolic process	27	880	3.17e-05	0.00123621	contig_37;contig_783;contig_37038;contig_9653;contig_36202;contig_6870;contig_3322;contig_36591;contig_721;First_Contig636;contig_7159;contig_13061;contig_15135;contig_38315;contig_1066;contig_1064;contig_36588;contig_18062;contig_36659;First_Contig437;contig_17557;contig_45123;contig_18063;contig_10415;contig_36877;contig_22889;contig_7005		GO:0006030	P	chitin metabolic process	5	21	4.67913e-06	0.000207129	contig_3886;contig_2330;contig_2507;contig_773;contig_1513
GO:0015980	P	energy derivation by oxidation of organic compounds	11	186	3.23e-05	0.00123621	contig_1935;contig_12841;contig_3322;First_Contig90;contig_630;contig_4040;contig_13335;contig_17557;contig_1868;contig_2448;contig_2581		GO:0006032	P	chitin catabolic process	5	21	4.67913e-06	0.000207129	contig_773;contig_2507;contig_1513;contig_2330;contig_3886
GO:0009205	P	purine ribonucleoside triphosphate metabolic process	11	188	3.56e-05	0.00131674	contig_1066;contig_3931;contig_1935;contig_2448;contig_2668;contig_6870;contig_1868;contig_2581;contig_10415;contig_845;contig_15135		GO:0046348	P	amino sugar catabolic process	5	21	4.67913e-06	0.000207129	contig_773;contig_3886;contig_2330;contig_1513;contig_2507
GO:0009144	P	purine nucleoside triphosphate metabolic process	11	189	3.74e-05	0.00133624	contig_845;contig_2448;contig_10415;contig_2668;contig_1935;contig_1868;contig_6870;contig_1066;contig_2581;contig_15135;contig_3931		GO:1901072	P	glucosamine-containing compound catabolic process	5	21	4.67913e-06	0.000207129	contig_773;contig_1513;contig_2330;contig_2507;contig_3886
GO:0005976	P	polysaccharide metabolic process	18	470	4.49e-05	0.00155379	contig_31717;contig_10448;contig_29760;contig_4439;contig_5871;contig_19275;contig_39676;contig_17557;contig_38235;contig_3463;contig_13939;contig_3947;contig_36567;contig_36546;contig_3322;contig_1292;First_Contig437;contig_36603		GO:0002697	P	regulation of immune effector process	5	22	5.99471e-06	0.000248781	contig_2309;contig_14546;contig_3353;contig_22353;contig_16469
GO:0022904	P	respiratory electron transport chain	6	51	4.9e-05	0.00161526	contig_2448;First_Contig90;contig_1935;contig_1868;contig_630;contig_2581		GO:0050688	P	regulation of defense response to virus	5	22	5.99471e-06	0.000248781	contig_22353;contig_2309;contig_16469;contig_14546;contig_3353
GO:0009199	P	ribonucleoside triphosphate metabolic process	11	195	4.97e-05	0.00161526	contig_2581;contig_2448;contig_1868;contig_10415;contig_3931;contig_6870;contig_15135;contig_1935;contig_845;contig_1066;contig_2668		GO:0050691	P	regulation of defense response to virus by host	4	11	6.87928e-06	0.000261179	contig_14546;contig_16469;contig_22353;contig_3353
GO:0009141	P	nucleoside triphosphate metabolic process	11	206	8.14e-05	0.00252854	contig_1868;contig_2581;contig_1935;contig_845;contig_10415;contig_2668;contig_1066;contig_6870;contig_2448;contig_15135;contig_3931		GO:1901334	P	lactone metabolic process	3	4	7.27683e-06	0.000261179	contig_2689;contig_12927;contig_27133
GO:0046323	P	glucose import	5	35	8.25e-05	0.00252854	contig_37365;contig_36562;contig_36597;contig_36539;contig_5222		GO:1901336	P	lactone biosynthetic process	3	4	7.27683e-06	0.000261179	contig_12927;contig_27133;contig_2689
GO:0009126	P	purine nucleoside monophosphate metabolic process	11	208	8.88e-05	0.00257477	contig_1935;contig_15135;contig_2668;contig_2448;contig_6870;contig_10415;contig_845;contig_2581;contig_3931;contig_1066;contig_1868		GO:1901600	P	strigolactone metabolic process	3	4	7.27683e-06	0.000261179	contig_12927;contig_2689;contig_27133
GO:0009167	P	purine ribonucleoside monophosphate metabolic process	11	208	8.88e-05	0.00257477	contig_15135;contig_2448;contig_6870;contig_1066;contig_2668;contig_1935;contig_10415;contig_3931;contig_845;contig_2581;contig_1868		GO:1901601	P	strigolactone biosynthetic process	3	4	7.27683e-06	0.000261179	contig_27133;contig_12927;contig_2689
GO:0015758	P	glucose transport	5	38	0.000123552	0.00348873	contig_36539;contig_5222;contig_36562;contig_37365;contig_36597		GO:0045229	P	external encapsulating structure organization	20	527	9.16941e-06	0.000320447	contig_1147;contig_7402;contig_13071;contig_22761;contig_16441;contig_3360;contig_3807;contig_24466;contig_7514;contig_23412;contig_3757;contig_3809;contig_7229;contig_4896;contig_22468;contig_797;contig_3101;contig_9365;contig_16089;contig_17520
GO:0055114	P	oxidation-reduction process	43	1858	0.000134543	0.00370166	contig_37449;contig_2581;contig_34457;contig_13335;contig_783;contig_4686;contig_11573;contig_38315;contig_19820;contig_9253;contig_27805;contig_3322;contig_1935;contig_36530;contig_393;contig_17557;First_Contig90;contig_283;contig_36142;contig_6870;contig_10161;contig_30994;contig_317;contig_2276;contig_2448;contig_12841;contig_20640;contig_580;contig_35969;contig_36682;contig_13061;contig_28900…		GO:0098542	P	defense response to other organism	30	1027	1.064e-05	0.000362306	contig_5312;contig_4998;contig_11332;contig_13435;contig_797;contig_22282;contig_14546;contig_4955;contig_11980;First_Contig367;contig_16089;contig_1513;contig_8781;contig_9365;contig_9104;contig_3353;contig_25020;contig_11615;contig_224;contig_19893;contig_2309;contig_16564;contig_16477;contig_13071;contig_22002;contig_773;contig_2680;contig_3070;contig_20140;contig_4975
GO:0045333	P	cellular respiration	9	152	0.000166721	0.00447228	contig_4040;contig_12841;contig_2581;contig_13335;contig_1935;First_Contig90;contig_630;contig_1868;contig_2448		GO:1901071	P	glucosamine-containing compound metabolic process	5	25	1.17351e-05	0.000380391	contig_773;contig_3886;contig_1513;contig_2507;contig_2330
GO:0006012	P	galactose metabolic process	5	41	0.00017872	0.00467724	contig_36486;contig_30272;contig_36584;contig_31349;contig_6351		GO:0010033	P	response to organic substance	50	2187	1.18849e-05	0.000380391	contig_3775;contig_9777;contig_1663;contig_2707;contig_8767;contig_8781;contig_9257;contig_3757;contig_16564;contig_9258;contig_13625;contig_5639;contig_22002;contig_14546;contig_1524;contig_11718;contig_22282;contig_390;contig_3807;contig_2358;contig_3975;contig_13268;contig_1628;contig_10321;contig_1000;contig_5136;contig_2309;contig_2689;contig_8322;contig_9627;contig_7076;contig_19893;contig_…
GO:0008645	P	hexose transport	5	42	0.000200745	0.00512856	contig_36562;contig_36539;contig_36597;contig_5222;contig_37365		GO:0044550	P	secondary metabolite biosynthetic process	16	363	1.20304e-05	0.000380391	contig_16089;contig_26773;contig_20472;contig_4540;contig_3729;contig_21507;contig_1528;contig_9365;contig_25020;First_Contig639;contig_8781;contig_28417;contig_1465;contig_2255;contig_5598;contig_4628
GO:0015749	P	monosaccharide transport	5	43	0.000224779	0.00560901	contig_37365;contig_36562;contig_36539;contig_36597;contig_5222		GO:0071704	P	organic substance metabolic process	163	10487	1.71404e-05	0.000527472	contig_9104;contig_1049;contig_19614;contig_15815;contig_2095;contig_42134;contig_2507;contig_21507;contig_10139;contig_10522;contig_25690;contig_3886;contig_24900;contig_9777;contig_5155;contig_1557;contig_10321;contig_3141;contig_13268;contig_27133;contig_6632;contig_8781;contig_3132;contig_3757;contig_19830;contig_3775;contig_3008;contig_3287;contig_495;First_Contig55;contig_3693;contig_89;con…
GO:0009161	P	ribonucleoside monophosphate metabolic process	11	232	0.000231298	0.00564052	contig_2668;contig_2448;contig_845;contig_1868;contig_2581;contig_1066;contig_1935;contig_6870;contig_10415;contig_3931;contig_15135		GO:0009074	P	aromatic amino acid family catabolic process	5	27	1.74765e-05	0.000527472	contig_26773;contig_9365;First_Contig639;contig_21507;contig_28417
GO:0009772	P	photosynthetic electron transport in photosystem II	3	10	0.000240084	0.00572467	First_Contig19;contig_1230;contig_2276		GO:0031542	P	positive regulation of anthocyanin biosynthetic process	3	5	1.80263e-05	0.000531977	contig_9455;contig_3975;contig_8322
GO:0019318	P	hexose metabolic process	7	96	0.000250935	0.00585334	contig_6870;contig_31349;contig_1066;contig_36584;contig_30272;contig_36486;contig_6351		GO:0046417	P	chorismate metabolic process	5	28	2.1063e-05	0.000608081	contig_2621;contig_5736;contig_1531;contig_1491;contig_6632
GO:0009123	P	nucleoside monophosphate metabolic process	11	237	0.000277777	0.00634158	contig_2448;contig_1935;contig_2581;contig_3931;contig_10415;contig_2668;contig_15135;contig_6870;contig_1868;contig_845;contig_1066		GO:0006559	P	L-phenylalanine catabolic process	4	15	2.73719e-05	0.000740892	contig_21507;contig_26773;contig_28417;First_Contig639
GO:0009150	P	purine ribonucleotide metabolic process	11	243	0.000343727	0.00768373	contig_2668;contig_6870;contig_1935;contig_10415;contig_2448;contig_2581;contig_15135;contig_1066;contig_1868;contig_845;contig_3931		GO:1902222	P	erythrose 4-phosphate/phosphoenolpyruvate family amino acid catabolic process	4	15	2.73719e-05	0.000740892	contig_21507;contig_28417;contig_26773;First_Contig639
GO:0010876	P	lipid localization	9	171	0.000399927	0.00875759	contig_3234;contig_36702;contig_38001;contig_17181;contig_384;contig_37044;contig_9717;contig_2611;contig_15127		GO:1901362	P	organic cyclic compound biosynthetic process	53	2447	2.79083e-05	0.000740892	contig_11980;contig_5155;contig_2689;contig_3287;contig_5736;contig_6632;contig_17940;contig_2621;contig_11615;contig_9428;contig_4130;contig_4241;contig_6876;contig_2255;contig_42134;contig_4633;contig_26773;contig_20472;First_Contig117;contig_12927;contig_8322;contig_21507;contig_22002;contig_6963;contig_1531;First_Contig639;contig_1491;contig_9365;contig_587;contig_1465;contig_5598;contig_2018…
GO:0044710	P	single-organism metabolic process	93	5252	0.000421793	0.00888661	contig_4686;contig_510;contig_9969;contig_36706;contig_37038;contig_7005;contig_36877;contig_23670;contig_580;contig_38315;contig_1935;contig_12841;contig_6870;contig_37563;contig_37297;contig_36598;contig_9328;contig_36486;contig_37449;First_Contig437;contig_27805;contig_36603;contig_26867;contig_2581;contig_36142;contig_1064;contig_4040;contig_7159;contig_1432;contig_36880;contig_6351;contig_92…		GO:0016053	P	organic acid biosynthetic process	21	618	2.84529e-05	0.000740892	contig_1524;contig_9365;contig_214;contig_6632;contig_20472;contig_26773;contig_1628;First_Contig639;contig_2621;contig_21507;contig_19932;contig_1531;contig_2255;contig_390;contig_2095;contig_8954;contig_1491;contig_587;contig_28417;contig_5736;contig_16089
GO:0006163	P	purine nucleotide metabolic process	11	249	0.000422383	0.00888661	contig_15135;contig_10415;contig_1935;contig_1066;contig_2668;contig_6870;contig_2581;contig_3931;contig_1868;contig_845;contig_2448		GO:0046394	P	carboxylic acid biosynthetic process	21	618	2.84529e-05	0.000740892	contig_28417;contig_1524;contig_20472;contig_2621;contig_1531;contig_2255;contig_390;contig_9365;First_Contig639;contig_2095;contig_214;contig_587;contig_5736;contig_21507;contig_8954;contig_6632;contig_1491;contig_1628;contig_19932;contig_26773;contig_16089
GO:0006749	P	glutathione metabolic process	5	50	0.000459628	0.00948425	contig_36202;contig_26485;contig_5162;First_Contig636;contig_7159		GO:0010410	P	hemicellulose metabolic process	8	99	3.05771e-05	0.000780892	contig_3757;contig_7402;contig_22468;contig_3807;contig_23412;contig_3360;contig_1147;contig_3809
GO:1901575	P	organic substance catabolic process	35	1496	0.000492017	0.00984955	contig_33761;contig_3947;contig_38235;contig_15135;contig_5871;contig_29760;contig_13939;contig_9653;contig_17557;contig_36588;contig_18063;contig_14748;contig_36591;contig_37;contig_36546;contig_45123;contig_18062;contig_36567;contig_721;contig_1064;contig_7005;contig_3463;contig_22889;contig_37038;contig_1292;contig_10415;contig_31717;contig_36659;contig_36877;contig_3322;contig_10448;contig_39…		GO:0009719	P	response to endogenous stimulus	43	1839	3.1951e-05	0.000800583	contig_16564;contig_1513;contig_773;contig_5136;contig_9777;contig_10321;contig_11332;contig_22002;contig_9627;contig_9258;contig_4130;contig_4317;contig_8954;contig_13625;contig_15815;contig_13268;contig_8781;contig_19893;First_Contig117;contig_8133;contig_21948;contig_5639;contig_25690;contig_9455;contig_4955;contig_3807;contig_3775;contig_20472;contig_1628;contig_20328;contig_1000;contig_1524;…
GO:0008646	P	high-affinity hexose transport	2	3	0.00049569	0.00984955	contig_36562;contig_36597		GO:0071555	P	cell wall organization	18	495	4.51454e-05	0.00111024	contig_16089;contig_4896;contig_16441;contig_23412;contig_797;contig_7402;contig_3809;contig_9365;contig_7514;contig_3101;contig_22761;contig_13071;contig_3807;contig_1147;contig_7229;contig_3360;contig_3757;contig_22468
GO:0009636	P	response to toxic substance	7	109	0.000544185	0.0106166	contig_23670;contig_7159;First_Contig636;contig_1230;contig_36202;contig_5162;contig_26485		GO:0002376	P	immune system process	18	499	5.00753e-05	0.00118511	contig_2309;contig_13435;contig_1513;contig_224;contig_3353;contig_2330;contig_3070;contig_19893;contig_5312;contig_14546;contig_2507;contig_773;contig_11980;contig_22002;contig_9365;contig_16477;contig_16089;contig_3886
GO:0046128	P	purine ribonucleoside metabolic process	11	258	0.000568324	0.0108895	contig_10415;contig_1066;contig_2448;contig_1868;contig_1935;contig_845;contig_2581;contig_2668;contig_6870;contig_15135;contig_3931		GO:0005975	P	carbohydrate metabolic process	35	1399	5.01359e-05	0.00118511	contig_2507;contig_22468;contig_7402;contig_11827;contig_11718;contig_7076;contig_3757;contig_2330;contig_3360;contig_7514;contig_2358;contig_1147;contig_89;contig_3809;contig_2707;contig_13619;contig_25690;contig_15534;contig_10582;contig_22761;contig_5312;contig_19932;contig_23412;contig_8109;contig_8767;contig_10321;contig_490;contig_3807;contig_13071;contig_13625;contig_3886;contig_3141;conti…
GO:0009259	P	ribonucleotide metabolic process	11	261	0.000625462	0.011571	contig_2448;contig_3931;contig_1066;contig_15135;contig_845;contig_2668;contig_2581;contig_1935;contig_1868;contig_10415;contig_6870		GO:0051704	P	multi-organism process	43	1876	5.08669e-05	0.00118511	contig_1628;contig_25020;contig_5312;contig_8954;contig_19893;contig_19113;contig_13435;contig_4955;contig_25690;contig_2309;contig_214;contig_16089;contig_16564;contig_390;contig_9104;contig_22002;contig_3070;contig_2680;contig_16477;contig_3353;contig_22282;contig_7477;contig_4975;contig_1513;contig_13071;contig_14546;contig_20140;contig_3886;contig_2330;contig_11615;contig_2507;contig_773;Firs…
GO:0042278	P	purine nucleoside metabolic process	11	261	0.000625462	0.011571	contig_1868;contig_3931;contig_6870;contig_845;contig_15135;contig_1066;contig_2448;contig_1935;contig_2668;contig_2581;contig_10415		GO:0006022	P	aminoglycan metabolic process	5	35	6.48543e-05	0.00148494	contig_2330;contig_2507;contig_773;contig_1513;contig_3886
GO:0044724	P	single-organism carbohydrate catabolic process	8	152	0.00083445	0.0151757	contig_6870;contig_15135;contig_10415;contig_3322;contig_17557;First_Contig437;contig_9653;contig_1066		GO:0009699	P	phenylpropanoid biosynthetic process	10	176	6.74064e-05	0.00151722	contig_20472;First_Contig639;contig_28417;contig_21507;contig_5598;contig_3729;contig_26773;contig_1528;contig_2255;contig_1465
GO:0019279	P	L-methionine biosynthetic process from L-homoserine via cystathionine	2	4	0.000982902	0.0175776	contig_36706;contig_37563		GO:0072330	P	monocarboxylic acid biosynthetic process	13	293	7.42627e-05	0.00164368	contig_587;contig_26773;contig_2255;contig_28417;contig_390;contig_9365;contig_1628;contig_16089;contig_8954;contig_20472;First_Contig639;contig_214;contig_21507
GO:0009119	P	ribonucleoside metabolic process	11	279	0.00107804	0.0189629	contig_1066;contig_15135;contig_1935;contig_2448;contig_1868;contig_2581;contig_2668;contig_845;contig_6870;contig_3931;contig_10415		GO:0005976	P	polysaccharide metabolic process	17	470	7.84236e-05	0.00170732	contig_13071;contig_1513;contig_22761;contig_3809;contig_3757;contig_1147;contig_3360;contig_23412;contig_7514;contig_7402;contig_22468;contig_773;contig_3886;contig_3101;contig_3807;contig_2507;contig_2330
GO:0046686	P	response to cadmium ion	15	468	0.0012181	0.021081	contig_4040;contig_5162;contig_23670;contig_317;contig_13335;contig_6870;contig_12841;contig_20640;contig_10415;contig_26485;contig_23786;contig_783;contig_11402;contig_11189;contig_19275		GO:0055114	P	oxidation-reduction process	42	1858	8.59968e-05	0.001842	contig_4896;contig_12857;contig_1628;contig_214;contig_4628;contig_19257;contig_6084;contig_7213;contig_10139;contig_390;contig_9365;contig_16066;contig_1491;contig_1028;contig_27133;contig_8193;contig_2621;contig_16564;contig_19932;contig_11827;contig_1524;contig_9428;contig_4540;contig_13431;contig_3008;contig_1887;contig_16089;contig_6632;contig_6928;contig_25020;contig_10679;contig_12927;cont…
GO:0006970	P	response to osmotic stress	21	790	0.00153177	0.0260887	contig_5331;contig_6870;contig_37;contig_7;contig_34457;contig_10415;contig_15302;contig_715;contig_13335;contig_9985;contig_4040;contig_12841;contig_36659;contig_26374;contig_6589;contig_4439;contig_3684;contig_572;contig_11402;contig_30994;contig_20183		GO:0044712	P	single-organism catabolic process	25	880	9.34476e-05	0.00196982	contig_9235;contig_28417;contig_4896;First_Contig639;contig_10321;contig_8767;contig_18495;contig_3729;contig_1049;contig_681;contig_1528;contig_20140;contig_12857;contig_22353;contig_28167;First_Contig367;contig_21507;contig_26773;contig_9365;contig_13625;contig_7076;contig_3460;contig_16469;contig_25690;contig_16477
GO:0019693	P	ribose phosphate metabolic process	11	293	0.00159294	0.0267066	contig_1935;contig_2448;contig_6870;contig_1868;contig_3931;contig_2581;contig_845;contig_10415;contig_15135;contig_1066;contig_2668		GO:0009051	P	pentose-phosphate shunt, oxidative branch	3	8	9.82167e-05	0.00200664	contig_10582;contig_15534;contig_11827
GO:0006119	P	oxidative phosphorylation	4	40	0.00173485	0.0286384	contig_2581;contig_2448;contig_1935;contig_1868		GO:0031539	P	positive regulation of anthocyanin metabolic process	3	8	9.82167e-05	0.00200664	contig_3975;contig_9455;contig_8322
GO:0016043	P	cellular component organization	52	2682	0.00178146	0.0289622	contig_38235;contig_8948;contig_13939;contig_21705;contig_15530;contig_34502;contig_31994;contig_16384;contig_22901;contig_36496;contig_31717;contig_36591;contig_3463;contig_924;contig_36616;contig_22436;contig_26610;contig_36567;contig_36615;contig_36676;First_Contig19;contig_2050;contig_1432;contig_572;contig_27300;contig_29371;contig_36546;contig_2683;contig_23362;contig_3518;contig_9361;conti…		GO:0032787	P	monocarboxylic acid metabolic process	22	729	0.000105959	0.00213203	contig_21507;contig_13619;contig_24900;First_Contig639;contig_9365;contig_9235;contig_587;contig_214;contig_490;contig_16089;contig_2255;contig_6632;contig_20472;contig_28417;contig_1491;contig_2621;contig_5736;contig_390;contig_8954;contig_1531;contig_1628;contig_26773
GO:0008643	P	carbohydrate transport	7	138	0.00215756	0.0345531	contig_5222;contig_36597;contig_37365;contig_36562;contig_22436;contig_36833;contig_36539		GO:0009698	P	phenylpropanoid metabolic process	11	224	0.000109272	0.00215808	contig_5598;contig_3729;contig_26773;contig_1465;contig_19204;contig_20472;contig_21507;contig_2255;contig_1528;contig_28417;First_Contig639
GO:0009651	P	response to salt stress	19	708	0.00228588	0.0355041	contig_34457;contig_10415;contig_7;contig_37;contig_26374;contig_11402;contig_6870;contig_13335;contig_12841;contig_20183;contig_4040;contig_30994;contig_6589;contig_36659;contig_15302;contig_5331;contig_4439;contig_572;contig_3684		GO:0044273	P	sulfur compound catabolic process	5	39	0.000110504	0.00215808	contig_8767;contig_25690;contig_7076;contig_10321;contig_13625
GO:0072521	P	purine-containing compound metabolic process	11	307	0.00229375	0.0355041	contig_6870;contig_1935;contig_15135;contig_1868;contig_10415;contig_2581;contig_2668;contig_845;contig_3931;contig_2448;contig_1066		GO:0042546	P	cell wall biogenesis	11	227	0.000122888	0.00234488	contig_3809;contig_3807;contig_7402;contig_3360;contig_7514;contig_1979;contig_1147;contig_3757;contig_22468;contig_11718;contig_23412
GO:0010731	P	protein glutathionylation	2	6	0.00241547	0.0355041	contig_5162;contig_26485		GO:0042537	P	benzene-containing compound metabolic process	5	40	0.000125032	0.00234488	First_Contig639;contig_26773;contig_21507;contig_28417;contig_20472
GO:0019343	P	cysteine biosynthetic process via cystathionine	2	6	0.00241547	0.0355041	contig_36706;contig_37563		GO:0044283	P	small molecule biosynthetic process	24	843	0.000125366	0.00234488	contig_2255;contig_5736;contig_8954;contig_390;contig_1524;contig_19932;contig_21507;contig_587;contig_24900;contig_26773;contig_16089;contig_1531;contig_2095;contig_6632;contig_1628;contig_19830;contig_2621;contig_9365;contig_1491;contig_28417;First_Contig639;contig_214;contig_20472;contig_4633
GO:0019346	P	transsulfuration	2	6	0.00241547	0.0355041	contig_37563;contig_36706		GO:0010383	P	cell wall polysaccharide metabolic process	8	122	0.000134946	0.002489	contig_1147;contig_3360;contig_22468;contig_3809;contig_7402;contig_23412;contig_3807;contig_3757
GO:0071266	P	'de novo' L-methionine biosynthetic process	2	6	0.00241547	0.0355041	contig_36706;contig_37563		GO:0019438	P	aromatic compound biosynthetic process	48	2281	0.00014458	0.00263016	contig_11980;contig_3775;contig_1528;contig_2255;contig_24900;contig_6876;contig_15815;contig_5155;contig_3353;contig_4130;contig_14782;contig_42134;contig_16089;contig_11417;contig_14546;contig_9455;contig_19893;contig_9428;contig_1531;contig_22475;contig_17940;contig_1465;contig_26773;contig_3975;contig_28417;contig_6632;First_Contig117;contig_5598;contig_8781;contig_21507;contig_22282;First_Co…
GO:0044723	P	single-organism carbohydrate metabolic process	22	883	0.00265466	0.0384925	contig_5331;contig_1066;contig_3322;contig_20611;contig_36486;contig_317;contig_30272;contig_31349;contig_36735;contig_23670;contig_19275;contig_36584;contig_10415;contig_36603;contig_6870;contig_6351;contig_9653;contig_17557;contig_23585;contig_4439;contig_15135;First_Contig437		GO:0009611	P	response to wounding	13	314	0.000148149	0.00265867	contig_3775;contig_214;contig_26773;contig_390;contig_3886;contig_773;contig_2330;contig_8954;contig_20472;First_Contig117;contig_1513;contig_1628;contig_2507
GO:0006869	P	lipid transport	7	146	0.00296009	0.0423491	contig_384;contig_17181;contig_38001;contig_37044;contig_36702;contig_3234;contig_9717		GO:0006558	P	L-phenylalanine metabolic process	4	23	0.000164333	0.00283421	First_Contig639;contig_28417;contig_21507;contig_26773
GO:0006575	P	cellular modified amino acid metabolic process	7	148	0.00319242	0.0444147	contig_7159;First_Contig636;contig_36202;contig_26485;contig_5162;contig_36706;contig_37563		GO:0080027	P	response to herbivore	4	23	0.000164333	0.00283421	contig_214;contig_390;contig_19113;contig_1628
GO:0031000	P	response to caffeine	2	7	0.00335283	0.0444147	contig_4040;contig_12841		GO:1902221	P	erythrose 4-phosphate/phosphoenolpyruvate family amino acid metabolic process	4	23	0.000164333	0.00283421	contig_26773;contig_28417;contig_21507;First_Contig639
GO:0032355	P	response to estradiol	2	7	0.00335283	0.0444147	contig_12841;contig_4040		GO:0009620	P	response to fungus	15	407	0.000168339	0.00286609	contig_4975;contig_5312;contig_11615;contig_9104;contig_4955;contig_1628;contig_390;contig_773;contig_1513;contig_797;contig_22282;contig_8954;contig_13071;contig_8781;contig_214
GO:0043279	P	response to alkaloid	2	7	0.00335283	0.0444147	contig_4040;contig_12841		GO:0006040	P	amino sugar metabolic process	5	43	0.000177499	0.00298379	contig_3886;contig_1513;contig_773;contig_2330;contig_2507
GO:0043627	P	response to estrogen	2	7	0.00335283	0.0444147	contig_4040;contig_12841		GO:0009056	P	catabolic process	38	1676	0.000182988	0.0030376	contig_25690;contig_1528;contig_3460;contig_2507;contig_7076;contig_4896;contig_773;contig_3729;contig_13625;contig_9235;First_Contig367;contig_20140;First_Contig639;contig_3886;contig_9551;contig_3101;contig_3707;contig_4317;contig_21507;contig_28167;contig_7402;contig_16469;contig_681;contig_28417;contig_6216;contig_1513;contig_8133;contig_22353;contig_16477;contig_26773;contig_13071;contig_936…
GO:1900039	P	positive regulation of cellular response to hypoxia	2	7	0.00335283	0.0444147	contig_12841;contig_4040		GO:0006790	P	sulfur compound metabolic process	14	366	0.000189241	0.00310262	contig_25690;contig_8781;contig_9365;contig_587;contig_2095;contig_24900;contig_5639;contig_10321;contig_8767;contig_9777;contig_4633;contig_7076;contig_16089;contig_13625
GO:0004650	F	polygalacturonase activity	12	50	1.77973e-12	6.75247e-10	contig_2454;contig_36616;contig_36676;contig_36496;contig_33430;contig_924;contig_27300;contig_36696;contig_36615;contig_31994;contig_36587;contig_15268		GO:0006073	P	cellular glucan metabolic process	11	240	0.000199872	0.00319795	contig_22761;contig_7514;contig_3809;contig_23412;contig_3101;contig_3360;contig_22468;contig_3757;contig_1147;contig_7402;contig_3807
GO:0046910	F	pectinesterase inhibitor activity	12	52	2.95513e-12	6.75247e-10	contig_36633;contig_37002;contig_26293;contig_40099;contig_36522;contig_12400;contig_36604;contig_36617;contig_37497;contig_1842;contig_36962;contig_36712		GO:0044042	P	glucan metabolic process	11	240	0.000199872	0.00319795	contig_22468;contig_23412;contig_1147;contig_3360;contig_7402;contig_3809;contig_3757;contig_22761;contig_3807;contig_7514;contig_3101
GO:0004553	F	hydrolase activity, hydrolyzing O-glycosyl compounds	28	451	1.39136e-11	2.11951e-09	contig_36696;contig_36616;contig_36579;contig_38315;contig_22094;contig_36627;contig_2454;contig_17349;contig_1876;contig_32113;contig_15268;contig_36591;contig_8597;contig_36676;contig_33474;contig_31994;First_Contig437;contig_36659;contig_36587;contig_924;contig_33430;contig_3947;contig_36615;contig_36496;contig_27182;contig_11350;contig_27300;contig_30571		GO:0010597	P	green leaf volatile biosynthetic process	3	10	0.000206657	0.00322871	contig_1628;contig_214;contig_390
GO:0052689	F	carboxylic ester hydrolase activity	24	343	3.68409e-11	4.20907e-09	contig_36588;contig_5871;contig_38235;contig_1064;contig_2107;contig_36877;contig_18063;contig_37038;contig_13939;contig_35099;contig_37;contig_3463;contig_18062;contig_31717;contig_49717;contig_16221;contig_45123;contig_39676;contig_7005;contig_36546;contig_16351;contig_36567;contig_10236;contig_39983		GO:0019372	P	lipoxygenase pathway	3	10	0.000206657	0.00322871	contig_390;contig_214;contig_1628
GO:0016798	F	hydrolase activity, acting on glycosyl bonds	28	499	1.45956e-10	1.33404e-08	contig_31994;contig_27182;contig_36615;contig_17349;contig_36579;contig_30571;contig_924;contig_8597;contig_36591;contig_33430;contig_22094;contig_27300;contig_3947;contig_2454;contig_36676;contig_33474;contig_36616;contig_36696;contig_38315;contig_36496;contig_11350;First_Contig437;contig_32113;contig_1876;contig_36627;contig_36659;contig_36587;contig_15268		GO:0002831	P	regulation of response to biotic stimulus	7	101	0.000251986	0.00389113	contig_22353;contig_16469;contig_14546;contig_2309;First_Contig117;contig_3353;contig_3775
GO:0004857	F	enzyme inhibitor activity	12	115	4.20916e-08	3.20597e-06	contig_37002;contig_36604;contig_36633;contig_36962;contig_1842;contig_37497;contig_36617;contig_40099;contig_12400;contig_26293;contig_36712;contig_36522		GO:0009625	P	response to insect	4	26	0.00026952	0.00410116	First_Contig367;contig_20140;contig_18309;contig_9365
GO:0030234	F	enzyme regulator activity	17	305	7.34481e-07	4.07757e-05	contig_37002;contig_36962;contig_36633;contig_37497;contig_36712;contig_19820;contig_36604;contig_26293;contig_12400;contig_35969;contig_1842;contig_25913;contig_36522;contig_36617;contig_16384;contig_989;contig_40099		GO:0043650	P	dicarboxylic acid biosynthetic process	5	47	0.000271764	0.00410116	contig_1491;contig_1531;contig_2621;contig_5736;contig_6632
GO:0030599	F	pectinesterase activity	8	57	8.03022e-07	4.07757e-05	contig_5871;contig_13939;contig_38235;contig_36546;contig_36567;contig_39676;contig_3463;contig_31717		GO:0044238	P	primary metabolic process	149	9803	0.000278911	0.00410912	contig_1147;contig_4998;contig_89;contig_16089;contig_9235;contig_10654;contig_11718;contig_28417;contig_42134;contig_16465;contig_1557;contig_3460;contig_681;contig_1524;contig_21507;contig_455;contig_15712;contig_23412;contig_3353;contig_2358;contig_13439;contig_10321;contig_7169;contig_1628;contig_4491;contig_22353;contig_3975;contig_12927;contig_9551;contig_6632;First_Contig117;contig_214;con…
GO:0045330	F	aspartyl esterase activity	8	57	8.03022e-07	4.07757e-05	contig_5871;contig_3463;contig_36567;contig_31717;contig_39676;contig_38235;contig_36546;contig_13939		GO:0009957	P	epidermal cell fate specification	3	11	0.000281573	0.00410912	contig_3975;contig_9455;contig_8322
GO:0005092	F	GDP-dissociation inhibitor activity	4	8	2.01427e-06	9.20521e-05	contig_35969;contig_19820;contig_25913;contig_16384		GO:0010262	P	somatic embryogenesis	3	11	0.000281573	0.00410912	contig_2507;contig_3886;contig_2330
GO:0098772	F	molecular function regulator	17	345	3.92091e-06	0.000162896	contig_37002;contig_16384;contig_36633;contig_36604;contig_37497;contig_12400;contig_19820;contig_989;contig_35969;contig_36712;contig_36617;contig_36522;contig_1842;contig_36962;contig_40099;contig_26293;contig_25913		GO:0044281	P	small molecule metabolic process	45	2157	0.000292024	0.0042153	contig_13625;contig_8954;contig_9235;contig_587;contig_4633;contig_89;contig_2095;contig_4491;contig_2707;contig_5736;First_Contig639;contig_10582;contig_2621;contig_13619;contig_6047;contig_5639;contig_1628;contig_16089;contig_20472;contig_26773;contig_490;contig_1524;contig_390;contig_1531;contig_2255;contig_9777;contig_6632;contig_7076;contig_25690;contig_214;contig_9365;contig_8767;contig_249…
GO:0051015	F	actin filament binding	6	39	1.15078e-05	0.000430317	contig_15530;contig_29371;contig_9283;contig_9284;contig_9472;contig_5301		GO:0009073	P	aromatic amino acid family biosynthetic process	6	74	0.00029996	0.00428331	contig_16089;contig_1491;contig_2621;contig_5736;contig_1531;contig_6632
GO:0016829	F	lyase activity	19	457	1.2241e-05	0.000430317	contig_36696;contig_6662;contig_317;contig_8029;contig_3150;contig_35646;contig_29760;contig_1292;contig_36616;contig_37563;contig_36706;contig_924;contig_10415;contig_27300;contig_11189;contig_21705;contig_30399;contig_36615;contig_22889		GO:0009725	P	response to hormone	38	1726	0.000327805	0.00463111	contig_7650;contig_15815;contig_9455;contig_5639;contig_9257;contig_4317;contig_11332;contig_1628;contig_1663;contig_5136;contig_1000;contig_214;contig_3757;contig_773;contig_16564;contig_25690;contig_7076;contig_1513;contig_4130;contig_8322;contig_8133;contig_13625;contig_3807;contig_3975;contig_390;contig_10321;contig_8954;contig_9777;contig_21948;contig_9627;contig_3775;contig_9258;contig_2047…
GO:0004565	F	beta-galactosidase activity	6	40	1.33892e-05	0.000437062	contig_36627;contig_22094;contig_36579;contig_30571;contig_8597;contig_1876		GO:1901360	P	organic cyclic compound metabolic process	80	4562	0.00033151	0.00463417	contig_20472;contig_4491;contig_9104;contig_1491;contig_2255;contig_1128;contig_15220;contig_10582;contig_42134;contig_3132;contig_2689;contig_3975;contig_18045;contig_24900;contig_455;contig_1465;contig_9206;contig_6632;contig_10654;contig_19830;contig_4130;contig_14782;First_Contig117;contig_9428;contig_19204;contig_11615;contig_16089;contig_7169;contig_6047;contig_21507;contig_27133;contig_262…
GO:0003779	F	actin binding	9	109	1.47267e-05	0.000448672	contig_29371;contig_27431;contig_9472;contig_15530;contig_5301;contig_34502;contig_26610;contig_9284;contig_9283		GO:1901658	P	glycosyl compound catabolic process	5	51	0.000399879	0.00553166	contig_7076;contig_25690;contig_13625;contig_8767;contig_10321
GO:0005354	F	galactose transmembrane transporter activity	4	14	2.70506e-05	0.000772634	contig_37365;contig_36562;contig_36597;contig_5222		GO:0032101	P	regulation of response to external stimulus	7	110	0.000424625	0.00581342	contig_22353;First_Contig117;contig_16469;contig_3353;contig_3775;contig_14546;contig_2309
GO:0004034	F	aldose 1-epimerase activity	4	16	4.81657e-05	0.00129481	contig_36584;contig_31349;contig_30272;contig_36486		GO:0043436	P	oxoacid metabolic process	33	1459	0.000524046	0.00699521	contig_9235;contig_6632;contig_2621;contig_16089;contig_13625;contig_2095;contig_26773;contig_490;contig_5639;contig_21507;contig_13619;contig_1524;contig_8954;contig_8767;contig_1491;contig_7076;contig_2255;contig_5736;contig_214;contig_28417;contig_1628;contig_19932;First_Contig639;contig_25690;contig_9365;contig_587;contig_1531;contig_24900;contig_390;contig_20472;contig_9777;contig_10321;cont…
GO:0016787	F	hydrolase activity	79	3958	6.79638e-05	0.00172552	contig_36615;contig_3931;contig_3150;contig_2668;contig_31717;contig_18062;contig_36579;contig_21595;contig_36541;contig_8482;contig_1876;contig_18063;contig_36877;contig_8597;contig_37;contig_30571;contig_35099;contig_36546;contig_36659;contig_36676;contig_15268;contig_2107;contig_36735;contig_36616;contig_9969;contig_36880;contig_36627;contig_31994;contig_14748;contig_36496;contig_3947;contig_3…		GO:1901135	P	carbohydrate derivative metabolic process	23	874	0.000526529	0.00699521	contig_1465;contig_9365;contig_24900;contig_4491;contig_25690;contig_15534;contig_3886;contig_773;contig_7076;contig_6047;contig_11827;contig_9428;contig_2330;contig_10582;contig_5639;contig_8767;contig_9777;contig_16089;contig_13625;contig_10321;contig_1513;contig_4490;contig_2507
GO:0016857	F	racemase and epimerase activity, acting on carbohydrates and derivatives	5	34	7.95447e-05	0.00191326	contig_36584;contig_36486;contig_6351;contig_31349;contig_30272		GO:0000398	P	mRNA splicing, via spliceosome	7	114	0.000526748	0.00699521	contig_12962;contig_13127;contig_11205;contig_4998;contig_13539;contig_18045;contig_9206
GO:0015925	F	galactosidase activity	6	57	0.000104859	0.00229515	contig_36627;contig_36579;contig_22094;contig_30571;contig_8597;contig_1876		GO:0006082	P	organic acid metabolic process	33	1462	0.000543062	0.00714046	contig_9365;contig_1628;contig_9777;contig_8767;contig_7076;contig_20472;contig_21507;contig_13268;contig_587;contig_1531;contig_2621;contig_28417;contig_10321;contig_25690;contig_1491;contig_5736;contig_390;contig_6632;contig_13619;contig_214;contig_9235;contig_1524;contig_490;contig_24900;contig_13625;contig_2095;First_Contig639;contig_8954;contig_19932;contig_26773;contig_5639;contig_2255;cont…
GO:0005355	F	glucose transmembrane transporter activity	5	36	0.000105466	0.00229515	contig_36597;contig_5222;contig_37365;contig_36539;contig_36562		GO:0031540	P	regulation of anthocyanin biosynthetic process	3	14	0.000604423	0.00786935	contig_9455;contig_8322;contig_3975
GO:0045156	F	electron transporter, transferring electrons within the cyclic electron transport pathway of photosynthesis activity	3	8	0.000122156	0.00253751	contig_2276;contig_1230;First_Contig19		GO:0016106	P	sesquiterpenoid biosynthetic process	4	32	0.000611846	0.00788866	contig_27133;contig_12927;contig_2689;contig_19113
GO:0047911	F	galacturan 1,4-alpha-galacturonidase activity	2	2	0.000174402	0.00346529	contig_15268;contig_36496		GO:0009962	P	regulation of flavonoid biosynthetic process	4	33	0.000689566	0.00880523	contig_3975;contig_3008;contig_8322;contig_9455
GO:0004364	F	glutathione transferase activity	5	42	0.000223059	0.00424741	contig_7159;contig_26485;contig_5162;First_Contig636;contig_36202		GO:0042221	P	response to chemical	58	3118	0.000697576	0.00882267	contig_8322;contig_1524;contig_4317;contig_14782;contig_5639;contig_11332;contig_3757;contig_9428;contig_21948;contig_1513;contig_9777;contig_5136;contig_773;contig_14546;contig_10321;contig_9258;contig_13107;contig_1663;contig_22282;contig_390;contig_9365;contig_4980;contig_2689;contig_3775;contig_7650;contig_19893;contig_7076;contig_13625;contig_20472;contig_2309;contig_2358;contig_1628;contig_…
GO:0015145	F	monosaccharide transmembrane transporter activity	5	44	0.000278695	0.0048986	contig_36562;contig_36597;contig_36539;contig_37365;contig_5222		GO:0006725	P	cellular aromatic compound metabolic process	76	4399	0.000784307	0.00982603	contig_4130;contig_3287;contig_19893;contig_13539;contig_6632;contig_1128;contig_3693;contig_4241;contig_5736;contig_1491;contig_19204;contig_18045;contig_1531;contig_22002;contig_14546;contig_15220;contig_10259;contig_28417;contig_14782;contig_20181;contig_8781;contig_3975;contig_9455;contig_4998;contig_19914;contig_11980;contig_8322;contig_17555;contig_22282;contig_31125;contig_13127;contig_455…
GO:0015149	F	hexose transmembrane transporter activity	5	44	0.000278695	0.0048986	contig_36539;contig_5222;contig_37365;contig_36597;contig_36562		GO:1901575	P	organic substance catabolic process	33	1496	0.000805362	0.00999552	contig_4317;contig_13625;First_Contig639;contig_3101;contig_3886;contig_16477;contig_22353;contig_9235;contig_21507;contig_18495;contig_1513;First_Contig367;contig_10321;contig_26773;contig_2507;contig_773;contig_28417;contig_9365;contig_1528;contig_25690;contig_3729;contig_7076;contig_9551;contig_16469;contig_8767;contig_28167;contig_20140;contig_8133;contig_1049;contig_2330;contig_681;contig_34…
GO:0016854	F	racemase and epimerase activity	5	46	0.00034427	0.00582708	contig_31349;contig_6351;contig_36486;contig_30272;contig_36584		GO:0015791	P	polyol transport	2	4	0.000888333	0.0107246	contig_1099;contig_34
GO:0015144	F	carbohydrate transmembrane transporter activity	9	168	0.000414704	0.00676857	contig_572;contig_36562;contig_36597;contig_22436;contig_36833;contig_34503;contig_5222;contig_36539;contig_37365		GO:0015798	P	myo-inositol transport	2	4	0.000888333	0.0107246	contig_34;contig_1099
GO:1901476	F	carbohydrate transporter activity	9	169	0.000433052	0.00682431	contig_5222;contig_34503;contig_36597;contig_37365;contig_36833;contig_572;contig_22436;contig_36539;contig_36562		GO:0080088	P	spermidine hydroxycinnamate conjugate biosynthetic process	2	4	0.000888333	0.0107246	contig_17520;contig_24466
GO:0051119	F	sugar transmembrane transporter activity	8	138	0.000512663	0.00718213	contig_5222;contig_36562;contig_37365;contig_34503;contig_36833;contig_36539;contig_22436;contig_36597		GO:0008544	P	epidermis development	3	16	0.000913118	0.0107312	contig_3975;contig_8322;contig_9455
GO:0015578	F	mannose transmembrane transporter activity	2	3	0.000518622	0.00718213	contig_36562;contig_36597		GO:0009913	P	epidermal cell differentiation	3	16	0.000913118	0.0107312	contig_9455;contig_3975;contig_8322
GO:0055055	F	D-glucose:proton symporter activity	2	3	0.000518622	0.00718213	contig_36562;contig_36597		GO:0030855	P	epithelial cell differentiation	3	16	0.000913118	0.0107312	contig_3975;contig_8322;contig_9455
GO:0055056	F	D-glucose transmembrane transporter activity	2	3	0.000518622	0.00718213	contig_36562;contig_36597		GO:0044711	P	single-organism biosynthetic process	42	2084	0.000954697	0.0111214	contig_11718;contig_1524;contig_19830;contig_3729;contig_22761;contig_4540;contig_8954;contig_5598;contig_1491;contig_4633;contig_9428;contig_16089;contig_1531;contig_2255;contig_2707;contig_12927;contig_20472;contig_21507;contig_19113;contig_1528;contig_9365;contig_2621;contig_27133;contig_1628;contig_2095;contig_19932;contig_214;contig_4628;contig_390;contig_1465;contig_6632;contig_25020;contig…
GO:0008289	F	lipid binding	12	309	0.000901259	0.012114	contig_9717;contig_38001;contig_384;contig_8102;contig_15302;contig_36632;contig_3234;contig_17181;contig_37044;contig_36702;contig_36590;contig_37313		GO:0006952	P	defense response	39	1891	0.000963411	0.0111253	contig_16564;contig_9365;contig_22353;contig_22002;contig_9104;contig_11980;contig_4998;First_Contig367;contig_22282;contig_4955;contig_224;contig_3070;contig_11332;contig_26773;contig_3886;contig_16089;contig_11615;contig_14546;First_Contig117;contig_16477;contig_3353;contig_20140;contig_2309;contig_797;contig_16469;contig_4975;contig_2507;contig_3775;contig_8781;contig_773;contig_25020;contig_8…
GO:0005200	F	structural constituent of cytoskeleton	5	58	0.00101155	0.0123651	contig_1742;contig_9361;contig_3518;contig_11763;contig_7		GO:0006397	P	mRNA processing	13	387	0.00106894	0.0121596	contig_11205;contig_1128;contig_18045;contig_3693;contig_3132;contig_19914;contig_10654;contig_4998;contig_9206;contig_13539;contig_12962;contig_13127;contig_13210
GO:0004121	F	cystathionine beta-lyase activity	2	4	0.00102817	0.0123651	contig_37563;contig_36706		GO:0006690	P	icosanoid metabolic process	3	17	0.00109876	0.0121596	contig_214;contig_1628;contig_390
GO:0005093	F	Rab GDP-dissociation inhibitor activity	2	4	0.00102817	0.0123651	contig_35969;contig_19820		GO:0010160	P	formation of organ boundary	3	17	0.00109876	0.0121596	contig_3775;First_Contig117;contig_9627
GO:0005094	F	Rho GDP-dissociation inhibitor activity	2	4	0.00102817	0.0123651	contig_16384;contig_25913		GO:0048859	P	formation of anatomical boundary	3	17	0.00109876	0.0121596	contig_3775;First_Contig117;contig_9627
GO:0016655	F	oxidoreductase activity, acting on NAD(P)H, quinone or similar compound as acceptor	4	38	0.00155408	0.0175581	contig_1868;contig_393;contig_30994;contig_783		GO:1901568	P	fatty acid derivative metabolic process	3	17	0.00109876	0.0121596	contig_390;contig_1628;contig_214
GO:0004089	F	carbonate dehydratase activity	3	18	0.00161365	0.0175581	contig_6662;contig_8029;contig_30399		GO:0071669	P	plant-type cell wall organization or biogenesis	10	253	0.00121005	0.0132805	contig_16441;contig_797;contig_3360;contig_7514;contig_3807;contig_1979;contig_11718;contig_3757;contig_1147;contig_4896
GO:0016837	F	carbon-oxygen lyase activity, acting on polysaccharides	3	18	0.00161365	0.0175581	contig_1292;contig_29760;contig_35646		GO:0045087	P	innate immune response	14	443	0.0012435	0.0134111	contig_19893;contig_2507;contig_224;contig_13435;contig_1513;contig_16089;contig_773;contig_22002;contig_16477;contig_2330;contig_3886;contig_9365;contig_2309;contig_5312
GO:0030570	F	pectate lyase activity	3	18	0.00161365	0.0175581	contig_29760;contig_1292;contig_35646		GO:0000375	P	RNA splicing, via transesterification reactions	7	132	0.00125224	0.0134111	contig_4998;contig_13539;contig_18045;contig_9206;contig_12962;contig_13127;contig_11205
GO:0016788	F	hydrolase activity, acting on ester bonds	32	1403	0.00190706	0.020268	contig_16221;contig_723;contig_31717;contig_18062;contig_36877;contig_1064;contig_18063;contig_10115;contig_49717;contig_35099;contig_36880;contig_39676;contig_13939;contig_7005;contig_21705;contig_10448;contig_3150;contig_3463;contig_37038;contig_5871;contig_45123;contig_333;contig_2107;contig_36567;contig_37;contig_36546;contig_16351;contig_10236;contig_39983;contig_38235;contig_36588;contig_36…		GO:0000377	P	RNA splicing, via transesterification reactions with bulged adenosine as nucleophile	7	132	0.00125224	0.0134111	contig_12962;contig_11205;contig_9206;contig_4998;contig_13127;contig_13539;contig_18045
GO:0016491	F	oxidoreductase activity	38	1765	0.00202107	0.0209915	contig_783;contig_317;contig_4040;contig_36142;contig_393;contig_35969;contig_6870;contig_9253;contig_28900;contig_4686;contig_20640;contig_19090;contig_13335;contig_19820;contig_9653;contig_510;contig_23786;contig_30994;contig_1230;contig_2448;contig_2581;contig_1868;contig_580;contig_37449;contig_13061;contig_1066;contig_38315;contig_34457;contig_37297;contig_36682;contig_20183;contig_630;conti…		GO:0001906	P	cell killing	3	18	0.00130659	0.0135935	contig_4975;contig_1513;contig_773
GO:0005356	F	hydrogen:glucose symporter activity	2	6	0.00252571	0.0250923	contig_36597;contig_36562		GO:0031640	P	killing of cells of other organism	3	18	0.00130659	0.0135935	contig_1513;contig_773;contig_4975
GO:0009679	F	hexose:proton symporter activity	2	6	0.00252571	0.0250923	contig_36597;contig_36562		GO:0044364	P	disruption of cells of other organism	3	18	0.00130659	0.0135935	contig_1513;contig_4975;contig_773
GO:0016168	F	chlorophyll binding	4	45	0.00291806	0.0283735	First_Contig19;contig_2276;contig_1230;contig_510		GO:0051607	P	defense response to virus	5	66	0.00131021	0.0135935	contig_11980;contig_3070;contig_3353;contig_14546;contig_2309
GO:0030246	F	carbohydrate binding	13	416	0.00382085	0.0360799	contig_8597;contig_22094;contig_36486;contig_9253;contig_36495;contig_4686;contig_36584;contig_36627;contig_1876;contig_10448;contig_31349;contig_30272;contig_36579		GO:0006955	P	immune response	14	451	0.0014706	0.0151392	contig_22002;contig_3886;contig_2330;contig_19893;contig_224;contig_2309;contig_16089;contig_1513;contig_5312;contig_16477;contig_13435;contig_773;contig_9365;contig_2507
GO:0005351	F	sugar:proton symporter activity	6	113	0.00394747	0.0360799	contig_36597;contig_37365;contig_5222;contig_36562;contig_36539;contig_34503		GO:1901565	P	organonitrogen compound catabolic process	10	261	0.00152582	0.0155868	contig_9365;contig_773;contig_3886;First_Contig639;contig_1513;contig_26773;contig_28417;contig_21507;contig_2330;contig_2507
GO:0005402	F	cation:sugar symporter activity	6	113	0.00394747	0.0360799	contig_37365;contig_36539;contig_36597;contig_36562;contig_34503;contig_5222		GO:0009963	P	positive regulation of flavonoid biosynthetic process	3	19	0.00153755	0.0155868	contig_9455;contig_3975;contig_8322
GO:0008092	F	cytoskeletal protein binding	10	282	0.00451485	0.0400489	contig_15530;contig_5301;contig_9472;contig_9283;contig_34502;contig_9969;contig_9284;contig_29371;contig_26610;contig_27431		GO:0044264	P	cellular polysaccharide metabolic process	11	309	0.00162077	0.016306	contig_3757;contig_22761;contig_22468;contig_23412;contig_3360;contig_7514;contig_7402;contig_1147;contig_3101;contig_3807;contig_3809
GO:0009055	F	electron carrier activity	8	195	0.00455699	0.0400489	contig_1935;contig_2448;contig_1230;First_Contig19;contig_630;First_Contig90;contig_2276;contig_36142		GO:0043900	P	regulation of multi-organism process	7	141	0.00182979	0.0182703	contig_2309;contig_14546;contig_22353;First_Contig117;contig_16469;contig_3775;contig_3353
GO:0015295	F	solute:proton symporter activity	6	118	0.00487532	0.0420381	contig_36562;contig_5222;contig_36597;contig_36539;contig_34503;contig_37365		GO:0009617	P	response to bacterium	19	736	0.00198448	0.0196671	contig_1628;contig_13071;contig_4998;contig_214;contig_9365;contig_19893;contig_16564;contig_14546;contig_390;contig_16089;contig_2507;contig_2680;contig_8781;contig_797;contig_13435;contig_22282;contig_3353;contig_2330;contig_3886
GO:0005365	F	myo-inositol transmembrane transporter activity	2	9	0.00590463	0.0490621	contig_36539;contig_5222		GO:0009753	P	response to jasmonic acid	10	271	0.00201142	0.0197864	contig_5639;contig_1628;contig_3975;contig_8322;contig_214;contig_9455;contig_8954;contig_11332;contig_390;contig_9777
GO:0008184	F	glycogen phosphorylase activity	2	9	0.00590463	0.0490621	contig_17557;contig_3322		GO:0010200	P	response to chitin	7	144	0.00206232	0.0201379	contig_4955;contig_5639;contig_9777;contig_22002;contig_19893;contig_8781;contig_20328
GO:0005576	C	extracellular region	107	2317	5.14051e-35	1.10521e-32	contig_11350;contig_33474;contig_36676;contig_37038;contig_15268;contig_37015;contig_36702;contig_6870;contig_33430;contig_27431;contig_13047;contig_2683;contig_31717;contig_36489;contig_2050;contig_36843;contig_7005;contig_1876;contig_30571;contig_1064;contig_13061;contig_35969;contig_46430;contig_599;contig_36627;contig_36581;contig_2454;contig_27300;contig_384;contig_18062;contig_36588;contig_…		GO:0000395	P	mRNA 5'-splice site recognition	2	6	0.00218494	0.0211796	contig_18045;contig_13539
GO:0005618	C	cell wall	50	955	5.93989e-18	4.25692e-16	contig_22094;First_Contig437;contig_36567;contig_13939;contig_38235;contig_2050;contig_32113;contig_27182;contig_736;contig_39676;contig_3931;contig_36612;contig_5871;contig_384;contig_22901;contig_36579;contig_3234;contig_36546;contig_7;contig_30571;contig_2683;contig_36496;contig_1842;contig_2798;contig_36587;contig_2036;contig_15268;contig_36591;contig_31340;contig_317;contig_4439;contig_989;c…		GO:0006081	P	cellular aldehyde metabolic process	6	109	0.00229611	0.0220959	contig_24900;contig_19257;contig_15534;contig_10582;contig_11827;contig_9235
GO:0030312	C	external encapsulating structure	50	955	5.93989e-18	4.25692e-16	contig_736;contig_384;contig_36627;contig_31717;contig_27805;contig_2683;contig_36612;contig_3931;contig_15268;contig_39676;contig_1842;contig_9356;contig_13047;contig_3463;contig_2454;contig_23362;contig_36579;contig_4439;contig_32113;contig_7;contig_2050;contig_36496;contig_17349;contig_27182;contig_36567;contig_2798;contig_36541;contig_3234;contig_36604;contig_8597;contig_38235;contig_10236;co…		GO:0060429	P	epithelium development	3	22	0.00237802	0.0227195	contig_9455;contig_3975;contig_8322
GO:0048046	C	apoplast	36	586	3.26144e-15	1.75302e-13	contig_36735;contig_989;contig_37544;contig_2454;contig_22094;contig_21595;contig_37016;contig_36627;contig_19820;contig_46542;contig_36877;contig_9717;contig_317;contig_384;contig_27431;contig_37015;contig_32113;contig_8597;contig_783;contig_18063;contig_36658;contig_37355;contig_36843;contig_46430;contig_40206;contig_1876;contig_1064;contig_37038;contig_1066;contig_599;contig_13335;contig_37014…		GO:0009695	P	jasmonic acid biosynthetic process	4	46	0.00242721	0.0230238	contig_8954;contig_390;contig_214;contig_1628
GO:0009505	C	plant-type cell wall	21	376	1.27681e-08	5.49029e-07	contig_3234;contig_2036;contig_27805;contig_36546;contig_31717;contig_3463;contig_36843;contig_13047;contig_5871;contig_39676;contig_17349;contig_11350;contig_10236;First_Contig437;contig_38235;contig_1876;contig_13939;contig_36591;contig_36612;contig_8597;contig_36567		GO:0044248	P	cellular catabolic process	26	1170	0.00264249	0.0248881	contig_25690;contig_8133;contig_773;contig_12857;contig_21507;contig_2507;contig_3460;contig_4896;contig_8767;contig_2330;contig_7076;contig_28417;contig_1513;contig_3101;contig_3886;contig_7402;contig_4317;contig_13625;contig_9551;contig_26773;contig_3729;First_Contig639;contig_9235;contig_9365;contig_1528;contig_10321
GO:0015629	C	actin cytoskeleton	9	76	4.43238e-07	1.58827e-05	contig_5301;contig_9472;contig_27431;contig_9284;contig_26610;contig_15530;contig_34502;contig_9283;contig_29371		GO:0014070	P	response to organic cyclic compound	14	486	0.00291149	0.0272286	contig_3757;contig_20472;contig_19893;contig_22282;contig_2689;contig_9258;contig_5639;contig_2309;contig_3807;contig_15815;contig_1663;contig_11332;contig_9257;contig_9777
GO:0071944	C	cell periphery	104	5442	1.13607e-06	3.48934e-05	contig_3931;contig_10236;contig_31340;contig_715;contig_38001;contig_10415;contig_572;contig_2798;contig_22094;contig_5272;contig_317;contig_36496;contig_36597;contig_36898;contig_9284;contig_9283;contig_15268;contig_22901;contig_18285;contig_2036;contig_10161;contig_36833;contig_3234;contig_30571;contig_1842;contig_17349;contig_13939;contig_853;contig_8102;contig_989;contig_845;contig_36735;cont…		GO:0006376	P	mRNA splice site selection	2	7	0.00303414	0.0278537	contig_13539;contig_18045
GO:0005887	C	integral component of plasma membrane	13	302	0.00011797	0.00317045	contig_26374;contig_572;contig_36562;contig_36833;contig_845;contig_5212;contig_36539;contig_5222;contig_2584;contig_22436;contig_36880;contig_37365;contig_36597		GO:1900057	P	positive regulation of leaf senescence	2	7	0.00303414	0.0278537	contig_16469;contig_22353
GO:0009532	C	plastid stroma	27	1003	0.000157521	0.00361029	contig_1066;contig_17557;contig_317;contig_30994;contig_10448;contig_2276;contig_1230;contig_9361;contig_6662;contig_8482;contig_2668;contig_3931;contig_129;contig_510;First_Contig19;contig_15;contig_30399;contig_3322;contig_1742;contig_3518;contig_36706;contig_1591;contig_3513;contig_813;contig_37563;contig_989;contig_13335		GO:0016042	P	lipid catabolic process	10	287	0.00304126	0.0278537	contig_1049;contig_681;contig_18495;contig_22353;contig_28167;contig_16469;contig_20140;contig_16477;First_Contig367;contig_3460
GO:0010287	C	plastoglobule	8	124	0.00016792	0.00361029	contig_510;contig_3931;contig_2668;contig_2276;contig_989;contig_317;First_Contig19;contig_1230		GO:0009812	P	flavonoid metabolic process	9	241	0.00307502	0.0279701	contig_10139;contig_19830;contig_490;contig_5598;contig_210;contig_2255;contig_3008;contig_13619;contig_33472
GO:0005856	C	cytoskeleton	15	415	0.000246789	0.0048236	contig_29371;contig_7;contig_5301;contig_9284;contig_9283;contig_11763;contig_15530;contig_27431;contig_1742;contig_26610;contig_9361;contig_9472;contig_34502;contig_8948;contig_3518		GO:0006629	P	lipid metabolic process	25	1124	0.00314594	0.0284205	contig_390;contig_18495;contig_28167;contig_20140;contig_214;contig_3460;First_Contig55;contig_681;contig_22353;contig_16477;contig_8954;First_Contig367;contig_16469;contig_1049;contig_2255;contig_587;contig_2689;contig_24900;contig_19830;contig_4615;contig_12927;contig_27133;contig_19113;contig_1524;contig_1628
GO:0009570	C	chloroplast stroma	26	982	0.000269733	0.00483272	contig_8482;First_Contig19;contig_989;contig_36706;contig_3518;contig_9361;contig_37563;contig_510;contig_15;contig_3513;contig_1066;contig_10448;contig_1230;contig_30399;contig_2276;contig_13335;contig_3931;contig_3322;contig_129;contig_317;contig_17557;contig_6662;contig_30994;contig_1742;contig_1591;contig_2668		GO:0006714	P	sesquiterpenoid metabolic process	4	50	0.00329684	0.0295825	contig_12927;contig_2689;contig_19113;contig_27133
GO:0031226	C	intrinsic component of plasma membrane	14	392	0.000444795	0.00735622	contig_5222;contig_22436;contig_36539;contig_36833;contig_37365;contig_26374;contig_2584;contig_36880;contig_5212;contig_36562;contig_845;contig_572;contig_36597;contig_3234		GO:0018130	P	heterocycle biosynthetic process	41	2171	0.00364077	0.0324492	contig_587;contig_1465;contig_6963;contig_4130;contig_9428;contig_8518;contig_6876;contig_11417;contig_5598;contig_2689;contig_20328;contig_3975;contig_15815;contig_3353;First_Contig117;contig_22002;contig_42134;contig_16089;contig_14546;contig_11980;contig_22475;contig_27133;contig_22282;contig_9455;contig_4633;contig_11615;contig_24900;contig_9365;contig_8322;contig_5155;contig_20472;contig_328…
GO:0009539	C	photosystem II reaction center	2	4	0.00091478	0.0140484	First_Contig19;contig_2276		GO:0007568	P	aging	8	204	0.00384546	0.0340452	contig_2680;contig_3070;contig_16469;contig_2358;contig_9235;contig_8081;contig_22353;contig_19893
GO:0070069	C	cytochrome complex	4	38	0.00125295	0.0171666	contig_2581;First_Contig90;contig_2448;contig_630		GO:0031537	P	regulation of anthocyanin metabolic process	3	26	0.00387216	0.0340545	contig_8322;contig_3975;contig_9455
GO:0005773	C	vacuole	30	1329	0.00127752	0.0171666	contig_22094;contig_13335;contig_36995;contig_36591;contig_36604;contig_9356;contig_4439;contig_8597;contig_36627;contig_14748;contig_21705;contig_333;contig_18465;contig_36579;contig_3150;contig_36612;contig_20911;contig_26374;contig_845;contig_572;contig_14569;contig_10352;contig_1876;contig_1261;contig_5083;contig_1842;contig_28204;contig_6870;contig_36628;contig_30571		GO:1901700	P	response to oxygen-containing compound	35	1782	0.00394488	0.0344658	contig_4317;contig_8781;contig_20472;contig_1000;contig_2689;contig_11718;contig_9365;contig_5136;contig_5639;contig_20328;contig_7650;contig_2707;contig_4130;contig_9777;contig_9455;contig_11332;contig_22282;contig_1663;contig_19893;contig_214;contig_9257;contig_8954;contig_8133;contig_8322;contig_3807;contig_4955;contig_9258;contig_3975;contig_1524;contig_390;contig_22002;contig_3757;contig_162…
GO:0009544	C	chloroplast ATP synthase complex	2	6	0.00224943	0.0284486	contig_2668;contig_3931		GO:0009694	P	jasmonic acid metabolic process	4	53	0.00407347	0.0353566	contig_214;contig_390;contig_8954;contig_1628
GO:0044435	C	plastid part	36	1786	0.003002	0.0345096	contig_17557;contig_572;contig_813;First_Contig90;contig_10448;contig_1591;contig_317;contig_1261;contig_3322;contig_1230;contig_6662;contig_30994;contig_18063;contig_37038;contig_1066;contig_510;contig_37563;First_Contig19;contig_393;contig_989;contig_3931;contig_8482;contig_9356;contig_13335;contig_1742;contig_2276;contig_3518;contig_9361;contig_2668;contig_3513;contig_5083;contig_15;contig_303…		GO:0048645	P	organ formation	3	27	0.00431701	0.0372272	contig_9627;First_Contig117;contig_3775
GO:0044421	C	extracellular region part	6	114	0.00309766	0.0345096	contig_13047;contig_27182;First_Contig437;contig_40206;contig_36843;contig_2798		GO:1901657	P	glycosyl compound metabolic process	13	458	0.00459026	0.0393282	contig_9365;contig_6047;contig_7076;contig_4491;contig_4490;contig_13625;contig_8767;contig_1465;contig_9777;contig_25690;contig_5639;contig_16089;contig_10321
GO:0009534	C	chloroplast thylakoid	16	595	0.00347459	0.0345096	contig_30399;contig_510;contig_2276;contig_2668;contig_1591;contig_5083;contig_3931;contig_317;contig_8482;contig_393;contig_1230;First_Contig90;contig_37038;First_Contig19;contig_18063;contig_989		GO:0016114	P	terpenoid biosynthetic process	6	126	0.00470191	0.0400265	contig_27133;contig_1524;contig_2689;contig_24900;contig_12927;contig_19113
GO:0016469	C	proton-transporting two-sector ATPase complex	4	50	0.00347808	0.0345096	contig_36995;contig_3931;contig_2668;contig_736		GO:0002213	P	defense response to insect	2	9	0.00511758	0.0427431	contig_20140;First_Contig367
GO:0031976	C	plastid thylakoid	16	596	0.00353121	0.0345096	First_Contig90;contig_989;contig_18063;contig_3931;contig_37038;contig_393;contig_2276;contig_2668;contig_1591;contig_5083;contig_317;contig_30399;contig_8482;First_Contig19;contig_1230;contig_510		GO:0043044	P	ATP-dependent chromatin remodeling	2	9	0.00511758	0.0427431	First_Contig117;contig_3775
GO:0044434	C	chloroplast part	35	1758	0.00416565	0.0389398	contig_3931;First_Contig19;contig_317;contig_3513;First_Contig90;contig_1591;contig_1066;contig_1742;contig_37038;contig_30399;contig_9361;contig_37563;contig_989;contig_8482;contig_18063;contig_5083;contig_36706;contig_15;contig_3518;contig_3322;contig_129;contig_2668;contig_8029;contig_393;contig_6662;contig_9356;contig_510;contig_572;contig_1261;contig_30994;contig_1230;contig_17557;contig_104…		GO:1902290	P	positive regulation of defense response to oomycetes	2	9	0.00511758	0.0427431	contig_16469;contig_22353
GO:0005578	C	proteinaceous extracellular matrix	3	27	0.0044999	0.0403116	contig_27182;First_Contig437;contig_2798		GO:0019682	P	glyceraldehyde-3-phosphate metabolic process	4	58	0.00562712	0.0467051	contig_10582;contig_24900;contig_15534;contig_11827
GO:0045259	C	proton-transporting ATP synthase complex	3	29	0.00551932	0.0462284	contig_736;contig_3931;contig_2668		GO:0000272	P	polysaccharide catabolic process	7	175	0.00602848	0.0497256	contig_1513;contig_2507;contig_2330;contig_3886;contig_13071;contig_773;contig_3101
GO:0009535	C	chloroplast thylakoid membrane	13	463	0.00570474	0.0462284	contig_393;contig_317;First_Contig19;contig_3931;First_Contig90;contig_510;contig_8482;contig_989;contig_5083;contig_2668;contig_1230;contig_2276;contig_30399		GO:0050832	P	defense response to fungus	10	317	0.0060756	0.0498049	contig_11615;contig_22282;contig_8781;contig_4955;contig_5312;contig_4975;contig_9104;contig_773;contig_1513;contig_797
GO:0055035	C	plastid thylakoid membrane	13	464	0.00580543	0.0462284	contig_1230;First_Contig90;contig_30399;First_Contig19;contig_510;contig_3931;contig_393;contig_8482;contig_2668;contig_317;contig_989;contig_2276;contig_5083		GO:0004185	F	serine-type carboxypeptidase activity	10	58	3.11495e-09	1.08942e-06	contig_3064;contig_6916;contig_19204;contig_16465;contig_13439;contig_10522;contig_38272;contig_495;contig_1556;contig_1557
									GO:0004553	F	hydrolase activity, hydrolyzing O-glycosyl compounds	24	451	4.86349e-09	1.08942e-06	contig_8767;contig_773;contig_13625;contig_1147;contig_89;contig_2358;contig_5312;contig_23412;contig_3809;contig_2507;contig_3807;contig_3101;contig_1513;contig_7076;contig_3757;contig_25690;contig_3886;contig_2330;contig_22468;contig_3141;contig_7402;contig_8109;contig_3360;contig_10321
									GO:0016798	F	hydrolase activity, acting on glycosyl bonds	25	499	7.70725e-09	1.15095e-06	contig_3360;contig_1513;contig_3807;contig_3809;contig_23412;contig_3141;contig_8767;contig_17555;contig_10321;contig_3101;contig_7076;contig_773;contig_2330;contig_1147;contig_3886;contig_3757;contig_2358;contig_7402;contig_13625;contig_8109;contig_89;contig_5312;contig_25690;contig_2507;contig_22468
									GO:0004180	F	carboxypeptidase activity	10	67	1.33749e-08	1.31636e-06	contig_495;contig_6916;contig_19204;contig_38272;contig_1557;contig_13439;contig_3064;contig_10522;contig_1556;contig_16465
									GO:0016762	F	xyloglucan:xyloglucosyl transferase activity	8	36	1.46915e-08	1.31636e-06	contig_7402;contig_22468;contig_3757;contig_3360;contig_3809;contig_23412;contig_3807;contig_1147
									GO:0070008	F	serine-type exopeptidase activity	10	69	1.79297e-08	1.33875e-06	contig_16465;contig_6916;contig_19204;contig_3064;contig_1557;contig_495;contig_13439;contig_1556;contig_10522;contig_38272
									GO:0003855	F	3-dehydroquinate dehydratase activity	5	9	4.04511e-08	2.26526e-06	contig_5736;contig_6632;contig_1491;contig_1531;contig_2621
									GO:0004764	F	shikimate 3-dehydrogenase (NADP+) activity	5	9	4.04511e-08	2.26526e-06	contig_1531;contig_6632;contig_2621;contig_1491;contig_5736
									GO:0045548	F	phenylalanine ammonia-lyase activity	4	9	3.17144e-06	0.000157867	contig_28417;contig_21507;First_Contig639;contig_26773
									GO:0050661	F	NADP binding	8	73	4.32976e-06	0.000193973	contig_5736;contig_1531;contig_15534;contig_11827;contig_1491;contig_2621;contig_10582;contig_6632
									GO:0016787	F	hydrolase activity	81	3958	6.1429e-06	0.000237084	contig_11104;contig_6753;contig_7402;contig_6916;contig_773;contig_3775;contig_23412;contig_1147;contig_18495;contig_3064;contig_7650;contig_13439;contig_22468;contig_2358;contig_9235;contig_10259;contig_16465;contig_1557;contig_6216;contig_9627;contig_3360;contig_10321;contig_495;contig_16469;contig_8324;contig_10392;contig_4615;contig_3707;contig_11332;contig_38272;First_Contig117;contig_25690;…
									GO:0004806	F	triglyceride lipase activity	7	55	6.35046e-06	0.000237084	contig_20140;First_Contig367;contig_16469;contig_22353;contig_3460;contig_4615;First_Contig55
									GO:0008422	F	beta-glucosidase activity	7	56	7.17876e-06	0.000247391	contig_13625;contig_25690;contig_3141;contig_5312;contig_8767;contig_10321;contig_7076
									GO:0016841	F	ammonia-lyase activity	4	11	8.13931e-06	0.000260458	contig_26773;contig_28417;First_Contig639;contig_21507
									GO:0008238	F	exopeptidase activity	10	137	1.12495e-05	0.000335986	contig_6916;contig_38272;contig_10522;contig_1556;contig_19204;contig_495;contig_3064;contig_13439;contig_16465;contig_1557
									GO:0004568	F	chitinase activity	5	25	1.44136e-05	0.000403582	contig_2330;contig_3886;contig_1513;contig_773;contig_2507
									GO:0016165	F	linoleate 13S-lipoxygenase activity	4	15	3.23297e-05	0.000851983	contig_390;contig_214;contig_8954;contig_1628
									GO:0015926	F	glucosidase activity	7	76	5.44014e-05	0.00135399	contig_8767;contig_25690;contig_7076;contig_5312;contig_13625;contig_10321;contig_3141
									GO:0008061	F	chitin binding	5	35	7.93025e-05	0.00186987	contig_3886;contig_2507;contig_773;contig_1513;contig_2330
									GO:0052689	F	carboxylic ester hydrolase activity	14	343	0.000150812	0.00322427	contig_22353;First_Contig367;contig_3707;contig_18495;contig_1049;contig_4615;contig_6216;contig_3460;contig_16469;contig_681;contig_16477;First_Contig55;contig_20140;contig_13071
									GO:0036002	F	pre-mRNA binding	4	22	0.000161415	0.00322427	contig_13539;contig_11205;contig_18045;contig_4998
									GO:0004345	F	glucose-6-phosphate dehydrogenase activity	3	9	0.000165532	0.00322427	contig_10582;contig_15534;contig_11827
									GO:0030619	F	U1 snRNA binding	3	9	0.000165532	0.00322427	contig_9206;contig_12962;contig_13127
									GO:0016298	F	lipase activity	9	154	0.000173002	0.00322937	contig_22353;contig_1049;contig_4615;contig_20140;First_Contig367;contig_3460;contig_16469;contig_28167;First_Contig55
									GO:0008236	F	serine-type peptidase activity	11	234	0.000232088	0.00399905	contig_3064;contig_495;contig_16465;contig_10522;contig_1556;contig_6916;contig_13439;contig_38272;contig_19204;contig_14044;contig_1557
									GO:0017171	F	serine hydrolase activity	11	234	0.000232088	0.00399905	contig_3064;contig_16465;contig_10522;contig_1556;contig_13439;contig_19204;contig_38272;contig_14044;contig_495;contig_6916;contig_1557
									GO:0016758	F	transferase activity, transferring hexosyl groups	16	481	0.000521159	0.00864739	contig_3807;contig_7229;contig_22761;contig_23412;contig_11718;contig_13619;contig_3809;contig_3360;contig_2358;contig_1147;contig_3757;contig_7514;contig_22468;contig_2707;contig_7402;contig_490
									GO:0016840	F	carbon-nitrogen lyase activity	4	30	0.000557874	0.00892599	contig_26773;contig_21507;First_Contig639;contig_28417
									GO:0016491	F	oxidoreductase activity	39	1765	0.000602849	0.00931298	contig_6678;contig_6928;contig_214;contig_16066;contig_8193;contig_1028;contig_10139;contig_1528;contig_19830;contig_6084;contig_27133;contig_9428;contig_6632;contig_390;contig_10582;contig_4896;contig_4628;contig_16089;contig_14856;contig_12927;contig_5736;contig_1628;contig_19257;contig_12857;contig_1491;contig_1524;contig_1531;contig_3008;contig_4540;contig_9365;contig_16564;contig_8954;contig…
									GO:0080072	F	spermidine:sinapoyl CoA N-acyltransferase activity	2	4	0.000966604	0.0131224	contig_24466;contig_17520
									GO:0080073	F	spermidine:coumaroyl CoA N-acyltransferase activity	2	4	0.000966604	0.0131224	contig_17520;contig_24466
									GO:0080074	F	spermidine:caffeoyl CoA N-acyltransferase activity	2	4	0.000966604	0.0131224	contig_17520;contig_24466
									GO:0080075	F	spermidine:feruloyl CoA N-acyltransferase activity	2	4	0.000966604	0.0131224	contig_17520;contig_24466
									GO:0016836	F	hydro-lyase activity	6	92	0.00119607	0.01576	contig_1531;contig_6632;contig_1491;contig_5736;contig_9235;contig_2621
									GO:0017069	F	snRNA binding	3	18	0.00147619	0.0185731	contig_9206;contig_13127;contig_12962
									GO:0016614	F	oxidoreductase activity, acting on CH-OH group of donors	11	293	0.00149248	0.0185731	contig_19830;contig_1531;contig_10139;contig_11827;contig_15534;contig_6632;contig_5736;contig_2621;contig_19932;contig_1491;contig_10582
									GO:0005366	F	myo-inositol:proton symporter activity	2	5	0.00159736	0.018832	contig_34;contig_1099
									GO:0030628	F	pre-mRNA 3'-splice site binding	2	5	0.00159736	0.018832	contig_4998;contig_11205
									GO:0016747	F	transferase activity, transferring acyl groups other than amino-acyl groups	13	391	0.0017172	0.0197258	contig_10522;contig_3064;contig_13439;contig_6916;contig_24466;contig_1556;contig_495;contig_38272;contig_17520;contig_1557;contig_19204;contig_17332;contig_16465
									GO:0003993	F	acid phosphatase activity	5	68	0.00180556	0.0202223	contig_358;contig_54436;contig_35069;contig_4633;contig_8464
									GO:0009674	F	potassium:sodium symporter activity	2	6	0.00237576	0.0253414	contig_9821;First_Contig313
									GO:0030627	F	pre-mRNA 5'-splice site binding	2	6	0.00237576	0.0253414	contig_18045;contig_13539
									GO:0016829	F	lyase activity	14	457	0.00246383	0.0256697	contig_6632;contig_21507;contig_26773;contig_1491;contig_5736;contig_455;contig_1531;contig_19113;First_Contig639;contig_2706;contig_9235;contig_28417;contig_2621;contig_13268
									GO:0050662	F	coenzyme binding	13	411	0.00264827	0.0269642	contig_10582;contig_2621;contig_1491;contig_1531;contig_16564;contig_19932;contig_15534;contig_5736;contig_3008;contig_11827;contig_10139;contig_19830;contig_6632
									GO:0016722	F	oxidoreductase activity, oxidizing metal ions	5	78	0.00329713	0.0328247	contig_8193;contig_6678;contig_1528;contig_6928;contig_3729
									GO:0016616	F	oxidoreductase activity, acting on the CH-OH group of donors, NAD or NADP as acceptor	9	235	0.00344835	0.0335839	contig_1491;contig_2621;contig_6632;contig_10139;contig_5736;contig_1531;contig_10582;contig_15534;contig_11827
									GO:0003777	F	microtubule motor activity	5	81	0.0038795	0.036979	contig_23944;contig_8594;contig_10392;contig_26445;contig_5120
									GO:0017077	F	oxidative phosphorylation uncoupler activity	2	8	0.00436012	0.039864	contig_6376;contig_557
									GO:0022820	F	potassium ion symporter activity	2	8	0.00436012	0.039864	contig_9821;First_Contig313
									GO:0016702	F	oxidoreductase activity, acting on single donors with incorporation of molecular oxygen, incorporation of two atoms of oxygen	4	53	0.00473464	0.0424224	contig_214;contig_1628;contig_390;contig_8954
									GO:0016746	F	transferase activity, transferring acyl groups	13	443	0.00496746	0.0436358	contig_17332;contig_6916;contig_16465;contig_24466;contig_19204;contig_1557;contig_3064;contig_17520;contig_10522;contig_1556;contig_495;contig_13439;contig_38272
									GO:0032403	F	protein complex binding	9	250	0.00515302	0.0443952	contig_1174;contig_10392;contig_8594;contig_5120;contig_15712;contig_26445;contig_23944;contig_664;contig_1979
									GO:0090484	F	drug transporter activity	4	55	0.00540572	0.0452771	contig_8324;contig_3792;contig_4980;contig_20230
									GO:0000293	F	ferric-chelate reductase activity	2	9	0.00555858	0.0452771	contig_6928;contig_8193
									GO:0005365	F	myo-inositol transmembrane transporter activity	2	9	0.00555858	0.0452771	contig_1099;contig_34
									GO:0016835	F	carbon-oxygen lyase activity	7	167	0.00588931	0.0471144	contig_9235;contig_1491;contig_19113;contig_6632;contig_1531;contig_5736;contig_2621
									GO:0051213	F	dioxygenase activity	7	168	0.0060799	0.0477858	contig_1628;contig_8954;contig_27133;contig_12927;contig_390;contig_1524;contig_214
									GO:0005576	C	extracellular region	68	2317	4.72556e-12	8.69504e-10	contig_2507;contig_1147;contig_25690;contig_3064;contig_1556;contig_89;contig_16441;contig_18495;contig_3886;contig_4975;contig_13071;contig_9258;contig_7076;contig_38272;contig_3757;contig_10321;contig_5447;contig_13268;contig_61;contig_20230;contig_6678;contig_1528;contig_25895;contig_19204;contig_3807;contig_4628;contig_12857;contig_3809;contig_2706;contig_13625;contig_224;First_Contig367;cont…
									GO:0000243	C	commitment complex	6	14	8.5669e-09	7.88155e-07	contig_9206;contig_12962;contig_13127;contig_4998;contig_18045;contig_13539
									GO:0071004	C	U2-type prespliceosome	6	16	2.2381e-08	1.3727e-06	contig_9206;contig_18045;contig_12962;contig_13127;contig_13539;contig_4998
									GO:0071010	C	prespliceosome	6	18	5.08297e-08	2.33817e-06	contig_12962;contig_18045;contig_13127;contig_9206;contig_4998;contig_13539
									GO:0005618	C	cell wall	33	955	7.74372e-08	2.37474e-06	contig_2507;contig_3360;contig_224;contig_9257;contig_14044;contig_3886;contig_681;contig_9258;contig_13268;contig_23412;contig_7402;contig_2374;contig_12857;contig_22468;contig_6678;contig_1264;contig_5312;contig_260;contig_664;contig_1147;contig_3809;contig_3807;contig_3757;contig_16441;contig_13071;contig_4896;contig_1663;contig_19932;contig_11718;contig_2672;contig_89;contig_3101;contig_2330
									GO:0030312	C	external encapsulating structure	33	955	7.74372e-08	2.37474e-06	contig_5312;contig_23412;contig_260;contig_4896;contig_1264;contig_9257;contig_14044;contig_3886;contig_3101;contig_6678;contig_681;contig_89;contig_7402;contig_1663;contig_2330;contig_3809;contig_16441;contig_2672;contig_3807;contig_1147;contig_11718;contig_19932;contig_3360;contig_13268;contig_664;contig_2507;contig_224;contig_22468;contig_9258;contig_3757;contig_13071;contig_12857;contig_2374
									GO:0005684	C	U2-type spliceosomal complex	6	23	2.62592e-07	6.90241e-06	contig_18045;contig_9206;contig_4998;contig_13539;contig_13127;contig_12962
									GO:0048046	C	apoplast	23	586	9.66762e-07	2.22355e-05	contig_16477;contig_2672;contig_89;contig_1528;contig_681;contig_61;contig_9258;contig_22468;contig_3360;contig_7402;contig_13268;contig_1264;contig_3809;contig_9257;contig_224;contig_13071;contig_3757;contig_23412;contig_5312;contig_1663;contig_3807;contig_1147;contig_3729
									GO:0005685	C	U1 snRNP	5	18	1.9464e-06	3.97932e-05	contig_13127;contig_12962;contig_18045;contig_13539;contig_9206
									GO:0009505	C	plant-type cell wall	15	376	6.44948e-05	0.00118671	contig_1264;contig_9257;contig_14044;contig_9258;contig_12857;contig_3101;contig_4896;contig_16441;contig_89;contig_224;contig_6678;contig_2374;contig_1663;contig_2672;contig_13268
									GO:0097525	C	spliceosomal snRNP complex	5	37	8.19389e-05	0.00137061	contig_12962;contig_13127;contig_9206;contig_13539;contig_18045
									GO:0030532	C	small nuclear ribonucleoprotein complex	5	38	9.34206e-05	0.00143245	contig_13127;contig_12962;contig_9206;contig_18045;contig_13539
									GO:0071011	C	precatalytic spliceosome	3	11	0.000274277	0.00388208	contig_13127;contig_12962;contig_9206
									GO:0005681	C	spliceosomal complex	7	113	0.000474926	0.00612597	contig_4998;contig_9206;contig_18045;contig_13127;contig_13539;contig_11205;contig_12962
									GO:0005615	C	extracellular space	6	82	0.000499399	0.00612597	contig_2672;contig_1264;contig_5312;contig_1663;contig_9257;contig_9258
									GO:0089701	C	U2AF	2	5	0.00144237	0.0165872	contig_11205;contig_4998
									GO:0044421	C	extracellular region part	6	114	0.00275423	0.0298105	contig_9257;contig_1264;contig_9258;contig_2672;contig_5312;contig_1663
									GO:0016607	C	nuclear speck	5	84	0.00364843	0.0372951	contig_13127;contig_9206;contig_4998;contig_12962;contig_11205

## Sheet: Table S4
Table S4 | Functional categories of differentially expressed genes assigned by MapMan.
Unigene_id	AGI	BinCode	BinName	Description	Log2(Male/Female)	UP/DOWN regulate
contig_1230	ATCG00020	1.1.1.2	PS.lightreaction.photosystem II.PSII polypeptide subunits	Encodes chlorophyll binding protein D1, a part of the photosystem II reaction center core	1.89033	UP
contig_2276	ATCG00280	1.1.1.2	PS.lightreaction.photosystem II.PSII polypeptide subunits	chloroplast gene encoding a CP43 subunit of the photosystem II reaction center. promoter contains a blue-light responsive element.	1.56629	UP
First_Contig19	ATCG00680	1.1.1.2	PS.lightreaction.photosystem II.PSII polypeptide subunits	encodes for CP47, subunit of the photosystem II reaction center.	2.19537	UP
contig_510	ATCG00350	1.1.2.2	PS.lightreaction.photosystem I.PSI polypeptide subunits	Encodes psaA protein comprising the reaction center for photosystem I along with psaB protein; hydrophobic protein encoded by the chloroplast genome.	2.70032	UP
First_Contig90	ATCG00720	1.1.3.3	PS.lightreaction.cytochrome b6/f.cytochrome b6 (CYB6)	Encodes the cytochrome b(6) subunit of the cytochrome b6f complex.	2.20835	UP
contig_2668	ATCG00120	1.1.4.1	PS.lightreaction.ATP synthase.alpha subunit	Encodes the ATPase alpha subunit, which is a subunit of ATP synthase and part of the CF1 portion which catalyzes the conversion of ADP to ATP using the proton motive force. This complex is located in the thylakoid membrane of the chloroplast.	2.34122	UP
contig_3931	ATCG00480	1.1.4.2	PS.lightreaction.ATP synthase.beta subunit	chloroplast-encoded gene for beta subunit of ATP synthase	2.34241	UP
contig_393	ATCG00430	1.1.6	PS.lightreaction.NADH DH	Encodes a protein which was originally thought to be part of photosystem II but its wheat homolog was later shown to encode for subunit K of NADH dehydrogenase.	2.53975	UP
contig_317	ATCG00490	1.3.1	PS.calvin cycle.rubisco large subunit	large subunit of RUBISCO. Protein is tyrosine-phosphorylated and its phosphorylation state is modulated in response to ABA in Arabidopsis thaliana seeds.	2.05737	UP
contig_1066	AT1G12900	1.3.4	PS.calvin cycle.GAP	GAPA-2 (GLYCERALDEHYDE 3-PHOSPHATE DEHYDROGENASE A SUBUNIT 2); NAD or NADH binding / binding / catalytic/ glyceraldehyde-3-phosphate dehydrogenase (phosphorylating)/ glyceraldehyde-3-phosphate dehydrogenase	1.04927	UP
contig_989	AT2G39730	1.3.13	PS.calvin cycle.rubisco interacting	RCA (RUBISCO ACTIVASE); ADP binding / ATP binding / enzyme regulator/ ribulose-1,5-bisphosphate carboxylase/oxygenase activator	1.13076	UP
contig_36603	AT4G10260	2.2.1.1	major CHO metabolism.degradation.sucrose.fructokinase	pfkB-type carbohydrate kinase family protein	9.79341	UP
contig_19275	AT5G51830	2.2.1.1	major CHO metabolism.degradation.sucrose.fructokinase	pfkB-type carbohydrate kinase family protein	4.0423	UP
contig_32113	AT3G52600	2.2.1.3.2	major CHO metabolism.degradation.sucrose.invertases.cell wall	AtcwINV2 (Arabidopsis thaliana cell wall invertase 2); hydrolase, hydrolyzing O-glycosyl compounds	6.64225	UP
contig_3322	AT3G29320	2.2.2.2	major CHO metabolism.degradation.starch.starch phosphorylase	glucan phosphorylase, putative	3.12022	UP
contig_36495	AT5G01260	2.2.2.4	major CHO metabolism.degradation.starch.D enzyme	glycoside hydrolase starch-binding domain-containing protein	7.57726	UP
contig_10448	AT3G52180	2.2.2.10	major CHO metabolism.degradation.starch.laforin like phosphoglucan phosphatase (SEX4)	Symbols: ATPTPKIS1, DSP4, SEX4	1.38923	UP
contig_2707	AT1G56600	3.1.1.1	minor CHO metabolism.raffinose family.galactinol synthases.known	AtGolS2 (Arabidopsis thaliana galactinol synthase 2); transferase, transferring glycosyl groups / transferase, transferring hexosyl groups	-2.41157	DOWN
contig_2358	AT5G20250	3.1.2.2	minor CHO metabolism.raffinose family.raffinose synthases.putative	DIN10 (DARK INDUCIBLE 10); hydrolase, hydrolyzing O-glycosyl compounds	-1.05952	DOWN
contig_11718	AT1G78580	3.2.1	minor CHO metabolism.trehalose.TPS	ATTPS1 (TREHALOSE-6-PHOSPHATE SYNTHASE); alpha,alpha-trehalose-phosphate synthase (UDP-forming)/ transferase, transferring glycosyl groups	-1.97967	DOWN
contig_9653	AT4G26260	3.4.4	minor CHO metabolism.myo-inositol.myo inositol oxygenases	MIOX4; inositol oxygenase	3.40336	UP
contig_36486	AT3G47800	3.5	minor CHO metabolism.others	aldose 1-epimerase family protein	22.261	UP
contig_36584	AT5G15140	3.5	minor CHO metabolism.others	aldose 1-epimerase family protein	14.3555	UP
contig_30272	AT5G57330	3.5	minor CHO metabolism.others	aldose 1-epimerase family protein	4.45461	UP
contig_22761	AT5G13000	3.6	minor CHO metabolism.callose	ATGSL12 (glucan synthase-like 12); 1,3-beta-glucan synthase/ transferase, transferring glycosyl groups	-1.60959	DOWN
contig_6870	AT3G04120	4.1.8	glycolysis.cytosolic branch.glyceraldehyde 3-phosphate dehydrogenase (GAP-DH)	GAPC1 (GLYCERALDEHYDE-3-PHOSPHATE DEHYDROGENASE C SUBUNIT 1); glyceraldehyde-3-phosphate dehydrogenase (phosphorylating)/ glyceraldehyde-3-phosphate dehydrogenase	2.24307	UP
contig_10415	AT2G36460	4.1.10	glycolysis.cytosolic branch.aldolase	fructose-bisphosphate aldolase, putative	8.56887	UP
contig_15135	AT5G56350	4.2.14	glycolysis.plastid branch.pyruvate kinase (PK)	pyruvate kinase, putative	1.81911	UP
contig_4040	AT1G77120	5.3	fermentation.ADH	ADH1 (ALCOHOL DEHYDROGENASE 1); alcohol dehydrogenase	4.73599	UP
contig_19257	AT4G36250	5.1	fermentation.aldehyde dehydrogenase	ALDH3F1 (Aldehyde Dehydrogenase 3F1); 3-chloroallyl aldehyde dehydrogenase/ aldehyde dehydrogenase (NAD)	-2.66007	DOWN
contig_10582	AT5G13110	7.1.1	OPP.oxidative PP.G6PD	G6PD2 (GLUCOSE-6-PHOSPHATE DEHYDROGENASE 2); glucose-6-phosphate dehydrogenase	-2.07673	DOWN
contig_15534	AT5G35790	7.1.1	OPP.oxidative PP.G6PD	G6PD1 (GLUCOSE-6-PHOSPHATE DEHYDROGENASE 1); glucose-6-phosphate dehydrogenase	-2.65665	DOWN
contig_1935	AT5G40650	8.1.7	TCA / org transformation.TCA.succinate dehydrogenase	SDH2-2; electron carrier/ succinate dehydrogenase	1.036	UP
contig_13335	AT1G04410	8.2.9	TCA / org transformation.other organic acid transformatons.cyt MDH	malate dehydrogenase, cytosolic, putative	4.76785	UP
contig_8029	AT1G70410	8.3	TCA / org transformation.carbonic anhydrases	carbonic anhydrase, putative / carbonate dehydratase, putative	3.1666	UP
contig_6662	AT3G52720	8.3	TCA / org transformation.carbonic anhydrases	ACA1 (ALPHA CARBONIC ANHYDRASE 1); carbonate dehydratase/ zinc ion binding	4.76076	UP
contig_30399	AT4G20990	8.3	TCA / org transformation.carbonic anhydrases	ACA4 (ALPHA CARBONIC ANHYDRASE 4); carbonate dehydratase/ zinc ion binding	5.63512	UP
contig_30994	AT3G27890	9.1.1	mitochondrial electron transport / ATP synthesis.NADH-DH.complex I	NQR (NADPH:QUINONE OXIDOREDUCTASE); FMN reductase	4.46128	DOWN
contig_1868	AT2G07689	9.1.2	mitochondrial electron transport / ATP synthesis.NADH-DH.localisation not clear	NADH-ubiquinone oxidoreductase, putative	1.45106	UP
contig_2581	AT5G25450	9.5	mitochondrial electron transport / ATP synthesis.cytochrome c reductase	ubiquinol-cytochrome C reductase complex 14 kDa protein, putative	1.00272	UP
contig_630	ATMG00730	9.7	mitochondrial electron transport / ATP synthesis.cytochrome c oxidase	Encodes cytochrome c oxidase subunit 3.	1.68553	UP
contig_2448	ATMG01360	9.7	mitochondrial electron transport / ATP synthesis.cytochrome c oxidase	cytochrome c oxidase subunit 1	1.60678	UP
contig_736	ATMG01190	9.9	mitochondrial electron transport / ATP synthesis.F1-ATPase	ATPase subunit 1	1.40644	UP
contig_6351	AT4G10960	10.1.2	cell wall.precursor synthesis.UGE	UGE5 (UDP-D-glucose/UDP-D-galactose 4-epimerase 5); UDP-glucose 4-epimerase/ protein dimerization	1.75424	UP
contig_23670	AT1G67070	10.1.20	cell wall.precursor synthesis.phosphomannose isomerase	DIN9 (DARK INDUCIBLE 9); mannose-6-phosphate isomerase	2.79797	UP
contig_7229	AT4G07960	10.2	cell wall.cellulose synthesis	ATCSLC12 (CELLULOSE-SYNTHASE LIKE C12); cellulose synthase/ transferase, transferring glycosyl groups	-1.58779	DOWN
contig_7514	AT4G23990	10.2.1	cell wall.cellulose synthesis.cellulose synthase	ATCSLG3; cellulose synthase/ transferase/ transferase, transferring glycosyl groups	-1.44562	DOWN
contig_249	AT5G20260	10.3	cell wall.hemicellulose synthesis	catalytic	-2.91356	DOWN
contig_5272	AT2G24450	10.5.1.1	cell wall.cell wall proteins.AGPs.AGP	FLA3 (FASCICLIN-LIKE ARABINOGALACTAN PROTEIN 3 PRECURSOR)	3.32934	UP
contig_36685	AT3G12660	10.5.1.1	cell wall.cell wall proteins.AGPs.AGP	FLA14 (FASCICLIN-LIKE ARABINOGALACTAN PROTEIN 14 PRECURSOR)	12.856	UP
contig_22901	AT3G19020	10.5.3	cell wall.cell wall proteins.LRR	leucine-rich repeat family protein / extensin family protein	6.33136	UP
contig_2050	AT3G22800	10.5.3	cell wall.cell wall proteins.LRR	leucine-rich repeat family protein / extensin family protein	1.53893	UP
contig_4439	AT3G02230	10.5.5	cell wall.cell wall proteins.RGP	RGP1 (REVERSIBLY GLYCOSYLATED POLYPEPTIDE 1); cellulose synthase (UDP-forming)	2.05528	UP
contig_8109	AT3G47000	10.6.1	cell wall.degradation.cellulases and beta -1,4-glucanases	glycosyl hydrolase family 3 protein	-1.30334	DOWN
contig_3947	AT4G23560	10.6.1	cell wall.degradation.cellulases and beta -1,4-glucanases	AtGH9B15 (Arabidopsis thaliana glycosyl hydrolase 9B15); catalytic/ hydrolase, hydrolyzing O-glycosyl compounds	1.27285	UP
contig_17349	AT5G20950	10.6.1	cell wall.degradation.cellulases and beta -1,4-glucanases	glycosyl hydrolase family 3 protein	6.80331	UP
contig_27182	AT3G19620	10.6.2	cell wall.degradation.mannan-xylose-arabinose-fucose	glycosyl hydrolase family 3 protein	5.37955	UP
First_Contig437	AT5G09730	10.6.2	cell wall.degradation.mannan-xylose-arabinose-fucose	BXL3 (beta-xylosidase 3); hydrolase, hydrolyzing O-glycosyl compounds	12.1339	UP
contig_15268	AT1G02790	10.6.3	cell wall.degradation.pectate lyases and polygalacturonases	PGA4 (POLYGALACTURONASE 4); polygalacturonase	14.9263	UP
contig_36616	AT1G43090	10.6.3	cell wall.degradation.pectate lyases and polygalacturonases	glycoside hydrolase family 28 protein / polygalacturonase (pectinase) family protein	24.7545	UP
contig_2454	AT1G70370	10.6.3	cell wall.degradation.pectate lyases and polygalacturonases	BURP domain-containing protein / polygalacturonase, putative	1.4927	UP
contig_36696	AT2G23900	10.6.3	cell wall.degradation.pectate lyases and polygalacturonases	glycoside hydrolase family 28 protein / polygalacturonase (pectinase) family protein	23.9509	UP
contig_29760	AT3G01270	10.6.3	cell wall.degradation.pectate lyases and polygalacturonases	pectate lyase family protein	8.24967	UP
contig_1292	AT3G07010	10.6.3	cell wall.degradation.pectate lyases and polygalacturonases	pectate lyase family protein	1.08687	UP
contig_36676	AT3G07820	10.6.3	cell wall.degradation.pectate lyases and polygalacturonases	polygalacturonase 3 (PGA3) / pectinase	11.2269	UP
contig_27300	AT3G07840	10.6.3	cell wall.degradation.pectate lyases and polygalacturonases	polygalacturonase, putative / pectinase, putative	9.27735	UP
contig_33430	AT3G14040	10.6.3	cell wall.degradation.pectate lyases and polygalacturonases	exopolygalacturonase / galacturan 1,4-alpha-galacturonidase / pectinase	9.79	UP
contig_924	AT3G48950	10.6.3	cell wall.degradation.pectate lyases and polygalacturonases	glycoside hydrolase family 28 protein / polygalacturonase (pectinase) family protein	11.6541	UP
contig_36587	AT4G23500	10.6.3	cell wall.degradation.pectate lyases and polygalacturonases	glycoside hydrolase family 28 protein / polygalacturonase (pectinase) family protein	13.9535	UP
contig_35646	AT5G15110	10.6.3	cell wall.degradation.pectate lyases and polygalacturonases	lyase/ pectate lyase	11.0596	UP
contig_2683	AT1G20190	10.7	cell wall.modification	ATEXPA11 (ARABIDOPSIS THALIANA EXPANSIN 11)	1.15473	UP
contig_7402	AT2G36870	10.7	cell wall.modification	xyloglucan:xyloglucosyl transferase, putative / xyloglucan endotransglycosylase, putative / endo-xyloglucan transferase, putative	-2.42427	DOWN
contig_23412	AT3G23730	10.7	cell wall.modification	xyloglucan:xyloglucosyl transferase, putative / xyloglucan endotransglycosylase, putative / endo-xyloglucan transferase, putative	-2.31546	DOWN
contig_16441	AT3G45970	10.7	cell wall.modification	ATEXLA1 (ARABIDOPSIS THALIANA EXPANSIN-LIKE A1)	-2.03392	DOWN
contig_3809	AT4G25810	10.7	cell wall.modification	XTR6 (XYLOGLUCAN ENDOTRANSGLYCOSYLASE 6); hydrolase, acting on glycosyl bonds / hydrolase, hydrolyzing O-glycosyl compounds / xyloglucan:xyloglucosyl transferase	-2.02073	DOWN
contig_23362	AT5G05290	10.7	cell wall.modification	ATEXPA2 (ARABIDOPSIS THALIANA EXPANSIN A2)	10.5584	UP
contig_1147	AT5G57550	10.7	cell wall.modification	XTR3 (XYLOGLUCAN ENDOTRANSGLYCOSYLASE 3); hydrolase, acting on glycosyl bonds / xyloglucan:xyloglucosyl transferase	-1.82873	DOWN
contig_3757	AT5G57560	10.7	cell wall.modification	TCH4 (Touch 4); hydrolase, acting on glycosyl bonds / xyloglucan:xyloglucosyl transferase	-2.2107	DOWN
contig_31717	AT1G69940	10.8.1	cell wall.pectin*esterases.PME	PPME1; pectinesterase	13.326	UP
contig_36546	AT2G26450	10.8.1	cell wall.pectin*esterases.PME	pectinesterase family protein	13.5298	UP
contig_3463	AT3G05610	10.8.1	cell wall.pectin*esterases.PME	pectinesterase family protein	4.36852	UP
contig_13071	AT3G14310	10.8.1	cell wall.pectin*esterases.PME	ATPME3; pectinesterase	-3.01382	DOWN
contig_5871	AT3G29090	10.8.1	cell wall.pectin*esterases.PME	pectinesterase family protein	3.94768	UP
contig_36567	AT4G33230	10.8.1	cell wall.pectin*esterases.PME	pectinesterase family protein	13.9039	UP
contig_13939	AT5G27870	10.8.1	cell wall.pectin*esterases.PME	pectinesterase family protein	14.8638	UP
contig_39676	AT5G61680	10.8.1	cell wall.pectin*esterases.PME	pectinesterase family protein	25.7523	UP
contig_10236	AT5G45280	10.8.2	cell wall.pectin*esterases.acetyl esterase	pectinacetylesterase, putative	6.68706	UP
contig_2611	AT3G18570	11.4	lipid metabolism.TAG synthesis	glycine-rich protein / oleosin	3.28144	UP
contig_3234	AT1G27950	11.6	lipid metabolism.lipid transfer proteins etc	LTPG1 (GLYCOSYLPHOSPHATIDYLINOSITOL-ANCHORED LIPID PROTEIN TRANSFER 1)	1.15557	UP
contig_384	AT5G59320	11.6	lipid metabolism.lipid transfer proteins etc	LTP3 (LIPID TRANSFER PROTEIN 3); lipid binding	1.03837	UP
contig_210	AT3G45070	11.8	lipid metabolism.'exotics'(steroids, squalene etc)	sulfotransferase family protein	-2.12699	DOWN
contig_15370	AT4G27270	11.8	lipid metabolism.'exotics'(steroids, squalene etc)	quinone reductase family protein	1.10668	UP
contig_2038	AT5G07010	11.8	lipid metabolism.'exotics'(steroids, squalene etc)	ST2A (SULFOTRANSFERASE 2A); hydroxyjasmonate sulfotransferase/ sulfotransferase	1.48088	UP
contig_4615	AT3G14360	11.9.2.1	lipid metabolism.lipid degradation.lipases.triacylglycerol lipase	lipase class 3 family protein	-3.76895	DOWN
contig_3460	AT4G18550	11.9.2.1	lipid metabolism.lipid degradation.lipases.triacylglycerol lipase	lipase class 3 family protein	-5.13207	DOWN
contig_20140	AT5G14180	11.9.2.1	lipid metabolism.lipid degradation.lipases.triacylglycerol lipase	MPL1 (MYZUS PERSICAE-INDUCED LIPASE 1); catalytic	-3.73815	DOWN
contig_2107	AT1G47480	11.9.3.2	lipid metabolism.lipid degradation.lysophospholipases.carboxylesterase	hydrolase	2.65729	UP
contig_36735	AT5G58050	11.9.3.3	lipid metabolism.lipid degradation.lysophospholipases.glycerophosphodiester phosphodiesterase	SVL4 (SHV3-LIKE 4); glycerophosphodiester phosphodiesterase/ kinase	11.9728	UP
contig_9969	AT3G53180	12.2.2	N-metabolism.ammonia metabolism.glutamine synthetase	catalytic/ glutamate-ammonia ligase	2.69516	UP
contig_11189	AT5G17330	13.1.1.1.1	amino acid metabolism.synthesis.central amino acid metabolism.GABA.Glutamate decarboxylase	GAD; calmodulin binding / glutamate decarboxylase	5.84879	UP
contig_36706	AT3G57050	13.1.3.4.2	amino acid metabolism.synthesis.aspartate family.methionine.cystathionine beta-lyase	CBL (cystathionine beta-lyase); cystathionine beta-lyase	6.91555	UP
contig_2095	AT3G22740	13.1.3.4.12	amino acid metabolism.synthesis.aspartate family.methionine.homocysteine S-methyltransferase	HMT3; homocysteine S-methyltransferase	-1.61758	DOWN
contig_6632	AT3G06350	13.1.6.1.10	amino acid metabolism.synthesis.aromatic aa.chorismate.dehydroquinate/shikimate dehydrogenase	MEE32 (MATERNAL EFFECT EMBRYO ARREST 32); 3-dehydroquinate dehydratase/ NADP or NADPH binding / binding / catalytic/ shikimate 5-dehydrogenase	-1.47615	DOWN
contig_5465	AT4G11610	13.1.6.5	amino acid metabolism.synthesis.aromatic aa.tryptophan	C2 domain-containing protein	-1.40188	DOWN
contig_721	AT3G16150	13.2.3.1.1	amino acid metabolism.degradation.aspartate family.asparagine.L-asparaginase	L-asparaginase, putative / L-asparagine amidohydrolase, putative	1.40918	UP
contig_8193	AT5G49740	15.1	metal handling.acquisition	ATFRO7 (FERRIC REDUCTION OXIDASE 7); ferric-chelate reductase/ oxidoreductase	-2.60002	DOWN
contig_7324	AT5G50740	15.2	metal handling.binding, chelation and storage	metal ion binding	-1.78038	DOWN
contig_24900	AT4G15560	16.1.1.1	secondary metabolism.isoprenoids.non-mevalonate pathway.DXS	CLA1 (CLOROPLASTOS ALTERADOS 1); 1-deoxy-D-xylulose-5-phosphate synthase	-2.82266	DOWN
contig_19113	AT5G23960	16.1.5	secondary metabolism.isoprenoids.terpenoids	TPS21 (TERPENE SYNTHASE 21); (-)-E-beta-caryophyllene synthase/ alpha-humulene synthase	-2.65431	DOWN
contig_17520	AT2G19070	16.2	secondary metabolism.phenylpropanoids	SHT (SPERMIDINE HYDROXYCINNAMOYL TRANSFERASE); N-acyltransferase/ hydroxycinnamoyltransferase/ spermidine:caffeoyl CoA N-acyltransferase/ spermidine:coumaroyl CoA N-acyltransferase/ spermidine:feruloyl CoA N-acyltransferase/ spermidine:sinapoyl CoA N-acyl	-3.28808	DOWN
contig_37508	AT5G42830	16.2	secondary metabolism.phenylpropanoids	transferase family protein	9.01201	UP
contig_13823	AT5G47950	16.2	secondary metabolism.phenylpropanoids	transferase family protein	1.13896	UP
contig_21507	AT3G10340	16.2.1.1	secondary metabolism.phenylpropanoids.lignin biosynthesis.PAL	PAL4 (Phenylalanine ammonia-lyase 4); ammonia ligase/ ammonia-lyase/ catalytic	-3.31304	DOWN
contig_26773	AT3G53260	16.2.1.1	secondary metabolism.phenylpropanoids.lignin biosynthesis.PAL	PAL2; phenylalanine ammonia-lyase	-2.83524	DOWN
contig_36598	AT1G67980	16.2.1.6	secondary metabolism.phenylpropanoids.lignin biosynthesis.CCoAOMT	CCoAMT; caffeoyl-CoA O-methyltransferase	8.54538	UP
contig_5598	AT5G54160	16.2.1.9	secondary metabolism.phenylpropanoids.lignin biosynthesis.COMT	ATOMT1 (O-METHYLTRANSFERASE 1); caffeate O-methyltransferase/ myricetin 3'-O-methyltransferase/ quercetin 3-O-methyltransferase	-1.43282	DOWN
contig_19090	AT4G37970	16.2.1.10	secondary metabolism.phenylpropanoids.lignin biosynthesis.CAD	CAD6 (CINNAMYL ALCOHOL DEHYDROGENASE 6); binding / catalytic/ oxidoreductase/ zinc ion binding	2.12893	UP
contig_28900	AT4G37990	16.2.1.10	secondary metabolism.phenylpropanoids.lignin biosynthesis.CAD	ELI3-2 (ELICITOR-ACTIVATED GENE 3-2); aryl-alcohol dehydrogenase/ mannitol dehydrogenase	3.49039	UP
contig_22889	AT2G20340	16.4.1	secondary metabolism.N misc.alkaloid-like	tyrosine decarboxylase, putative	5.72417	UP
contig_3150	AT3G59530	16.4.1	secondary metabolism.N misc.alkaloid-like	strictosidine synthase family protein	3.81111	UP
contig_9365	At4G39950	16.5.1.1.3.1	secondary metabolism.sulfur-containing.glucosinolates.synthesis.indole.CYP79B2 monooxygenase	CYP79B2; electron carrier/ heme binding / iron ion binding / monooxygenase/ oxygen binding	-11.12	DOWN
contig_16089	At4G31500	16.5.1.1.4.1	secondary metabolism.sulfur-containing.glucosinolates.synthesis.shared.CYP83B1 phenylacetaldoxime monooxygenase	CYP83B1 (CYTOCHROME P450 MONOOXYGENASE 83B1); oxidoreductase, acting on paired donors, with incorporation or reduction of molecular oxygen, NADH or NADPH as one donor, and incorporation of one atom of oxygen / oxygen binding	-5.69133	DOWN
contig_2706	AT1G34060	16.5.99.1	secondary metabolism.sulfur-containing.misc.alliinase	alliinase family protein	-1.12511	DOWN
contig_1432	AT1G68530	16.7	secondary metabolism.wax	KCS6 (3-KETOACYL-COA SYNTHASE 6); catalytic/ transferase, transferring acyl groups other than amino-acyl groups	1.18914	UP
contig_3008	AT1G61720	16.8.1.2	secondary metabolism.flavonoids.anthocyanins.anthocyanidin reductase	BAN (BANYULS); oxidoreductase	-1.71761	DOWN
contig_34457	AT1G59960	16.8.2	secondary metabolism.flavonoids.chalcones	aldo/keto reductase, putative	7.49209	UP
contig_19830	AT2G45400	16.8.3.1	secondary metabolism.flavonoids.dihydroflavonols.dihydroflavonol 4-reductase	BEN1; binding / catalytic/ coenzyme binding / oxidoreductase, acting on CH-OH group of donors	-2.02847	DOWN
contig_10139	AT5G42800	16.8.3.1	secondary metabolism.flavonoids.dihydroflavonols.dihydroflavonol 4-reductase	DFR (DIHYDROFLAVONOL 4-REDUCTASE); dihydrokaempferol 4-reductase	-2.2126	DOWN
contig_12927	AT3G21420	16.8.4	secondary metabolism.flavonoids.flavonols	oxidoreductase, 2OG-Fe(II) oxygenase family protein	-4.73135	DOWN
contig_4686	AT5G08640	16.8.4.1	secondary metabolism.flavonoids.flavonols.flavonol synthase (FLS)	FLS (FLAVONOL SYNTHASE); flavonol synthase	1.27536	UP
contig_20640	AT1G75280	16.8.5.1	secondary metabolism.flavonoids.isoflavones.isoflavone reductase	isoflavone reductase, putative	1.99021	UP
contig_13431	AT1G75290	16.8.5.1	secondary metabolism.flavonoids.isoflavones.isoflavone reductase	oxidoreductase, acting on NADH or NADPH	-2.90705	DOWN
contig_23786	AT4G39230	16.8.5.1	secondary metabolism.flavonoids.isoflavones.isoflavone reductase	isoflavone reductase, putative	1.89998	UP
contig_3729	AT5G09360	16.1	secondary metabolism.simple phenols	LAC14 (laccase 14); laccase	-1.06153	DOWN
contig_36669	AT5G07850	16.99	secondary metabolism.unspecified	transferase family protein	6.8762	UP
contig_5136	AT1G69700	17.1.3	hormone metabolism.abscisic acid.induced-regulated-responsive-activated	ATHVA22C	-2.76809	DOWN
contig_1000	AT5G13200	17.1.3	hormone metabolism.abscisic acid.induced-regulated-responsive-activated	GER5; GRAM domain-containing protein / ABA-responsive protein-related	-2.33765	DOWN
contig_580	AT1G60680	17.2.3	hormone metabolism.auxin.induced-regulated-responsive-activated	aldo/keto reductase family protein	1.42111	UP
contig_223	AT2G33830	17.2.3	hormone metabolism.auxin.induced-regulated-responsive-activated	dormancy/auxin associated family protein	-2.14986	DOWN
contig_10161	AT3G25290	17.2.3	hormone metabolism.auxin.induced-regulated-responsive-activated	auxin-responsive family protein	1.50883	UP
contig_138	AT4G27450	17.2.3	hormone metabolism.auxin.induced-regulated-responsive-activated	unknown protein	-1.96784	DOWN
contig_7213	AT5G35735	17.2.3	hormone metabolism.auxin.induced-regulated-responsive-activated	auxin-responsive family protein	-2.31596	DOWN
contig_9938	AT5G54510	17.2.3	hormone metabolism.auxin.induced-regulated-responsive-activated	DFL1 (DWARF IN LIGHT 1); indole-3-acetic acid amido synthetase	3.7232	UP
contig_283	AT2G22830	17.3.1.2.99	hormone metabolism.brassinosteroid.synthesis-degradation.sterols.other	SQE2 (squalene epoxidase 2); FAD binding / oxidoreductase/ squalene monooxygenase	1.01628	UP
contig_13619	AT1G22400	17.4.1	hormone metabolism.cytokinin.synthesis-degradation	UGT85A1; UDP-glycosyltransferase/ cis-zeatin O-beta-D-glucosyltransferase/ glucuronosyltransferase/ trans-zeatin O-beta-D-glucosyltransferase/ transferase, transferring glycosyl groups / transferase, transferring hexosyl groups	-1.8866	DOWN
contig_9253	AT1G05010	17.5.1.2	hormone metabolism.ethylene.synthesis-degradation.1-aminocyclopropane-1-carboxylate oxidase	EFE (ETHYLENE-FORMING ENZYME); 1-aminocyclopropane-1-carboxylate oxidase	1.96682	UP
contig_10679	AT1G52800	17.6.1	hormone metabolism.gibberelin.synthesis-degradation	oxidoreductase, 2OG-Fe(II) oxygenase family protein	-1.1137	DOWN
contig_1887	AT1G52820	17.6.1	hormone metabolism.gibberelin.synthesis-degradation	2-oxoglutarate-dependent dioxygenase, putative	-1.08848	DOWN
contig_1524	AT1G80340	17.6.1.12	hormone metabolism.gibberelin.synthesis-degradation.GA3 oxidase	GA3OX2 (GIBBERELLIN 3-OXIDASE 2); gibberellin 3-beta-dioxygenase	-3.46478	DOWN
contig_2798	AT3G02885	17.6.3	hormone metabolism.gibberelin.induced-regulated-responsive-activated	GASA5 (GAST1 PROTEIN HOMOLOG 5)	1.05032	UP
contig_24061	AT4G09600	17.6.3	hormone metabolism.gibberelin.induced-regulated-responsive-activated	GASA3 (GAST1 PROTEIN HOMOLOG 3)	6.68317	UP
contig_8954	AT1G17420	17.7.1.2	hormone metabolism.jasmonate.synthesis-degradation.lipoxygenase	LOX3; electron carrier/ iron ion binding / lipoxygenase/ metal ion binding / oxidoreductase, acting on single donors with incorporation of molecular oxygen, incorporation of two atoms of oxygen	-1.24629	DOWN
contig_390	AT3G45140	17.7.1.2	hormone metabolism.jasmonate.synthesis-degradation.lipoxygenase	LOX2 (LIPOXYGENASE 2); lipoxygenase	-2.70126	DOWN
contig_5331	AT1G05680	17.8.1	hormone metabolism.salicylic acid.synthesis-degradation	UDP-glucoronosyl/UDP-glucosyl transferase family protein	3.44344	UP
contig_587	AT5G08415	18.11	Co-factor and vitamine metabolism.lipoic acid	lipoic acid synthase family protein	-2.47556	DOWN
contig_4975	At2G02120	20.1	stress.biotic	PDF2.1; peptidase inhibitor	-4.68464	DOWN
contig_5447	AT2G17860	20.1	stress.biotic	pathogenesis-related thaumatin family protein	-1.33503	DOWN
contig_4980	AT2G21340	20.1	stress.biotic	antiporter/ drug transporter	-1.38977	DOWN
contig_1513	AT3G12500	20.1	stress.biotic	ATHCHIB (ARABIDOPSIS THALIANA BASIC CHITINASE); chitinase	-1.20249	DOWN
contig_2330	AT3G54420	20.1	stress.biotic	ATEP3; chitinase	-4.44913	DOWN
contig_25895	AT4G25780	20.1	stress.biotic	pathogenesis-related protein, putative	-2.55442	DOWN
contig_13435	AT4G26090	20.1	stress.biotic	RPS2 (RESISTANT TO P. SYRINGAE 2); protein binding	-1.56126	DOWN
contig_36849	AT4G33720	20.1	stress.biotic	pathogenesis-related protein, putative	11.9924	UP
contig_13937	AT2G20142	20.1.2	stress.biotic.receptors	transmembrane receptor	-1.36526	DOWN
contig_1527	AT5G53760	20.1.3.1	stress.biotic.signalling.MLO-like	MLO11 (MILDEW RESISTANCE LOCUS O 11); calmodulin binding	4.6697	UP
contig_46542	AT2G21110	20.1.7	stress.biotic.PR-proteins	disease resistance-responsive family protein	22.3153	UP
contig_2374	AT2G28790	20.2	stress.abiotic	osmotin-like protein, putative	-2.8896	DOWN
contig_3631	AT2G17880	20.2.1	stress.abiotic.heat	DNAJ heat shock protein, putative	-2.84304	DOWN
contig_9985	AT5G12030	20.2.1	stress.abiotic.heat	AT-HSP17.6A (ARABIDOPSIS THALIANA HEAT SHOCK PROTEIN 17.6A); unfolded protein binding	2.73039	UP
contig_23327	AT1G04540	20.2.2	stress.abiotic.cold	C2 domain-containing protein	5.9817	UP
contig_21632	AT1G33170	20.2.3	stress.abiotic.drought/salt	dehydration-responsive family protein	2.12583	UP
contig_3684	AT5G25610	20.2.3	stress.abiotic.drought/salt	RD22; nutrient reservoir	1.4664	UP
contig_5020	AT5G42050	20.2.4	stress.abiotic.touch/wounding	FUNCTIONS IN: molecular_function unknown; EXPRESSED IN: 22 plant structures; EXPRESSED DURING: 13 growth stages; CONTAINS InterPro DOMAIN/s: Development and cell death domain (InterPro:IPR013989), Kelch related (InterPro:IPR013089); BEST Arabidopsis thaliana protein match is: unknown protein (TAIR:AT3G27090.1); Has 5084 Blast hits to 2870 proteins in 85 species: Archae - 0; Bacteria - 24; Metazoa…	-1.43933	DOWN
contig_46418	AT1G01310	20.2.99	stress.abiotic.unspecified	allergen V5/Tpx-1-related family protein	10.2384	UP
contig_46430	AT1G29140	20.2.99	stress.abiotic.unspecified	pollen Ole e 1 allergen and extensin family protein	9.37006	UP
contig_3526	AT2G34700	20.2.99	stress.abiotic.unspecified	pollen Ole e 1 allergen and extensin family protein	-1.21947	DOWN
contig_13268	AT5G20630	20.2.99	stress.abiotic.unspecified	GER3 (GERMIN 3); oxalate oxidase	-5.35319	DOWN
contig_61	AT5G39130	20.2.99	stress.abiotic.unspecified	germin-like protein, putative	-2.58448	DOWN
contig_783	AT3G52880	21.2	redox.ascorbate and glutathione	monodehydroascorbate reductase, putative	1.75935	UP
contig_15127	AT1G01050	23.4.99	nucleotide metabolism.phosphotransfer and pyrophosphatases.misc	AtPPa1 (Arabidopsis thaliana pyrophosphorylase 1); inorganic diphosphatase	2.99512	UP
contig_9428	AT2G21790	23.5.4	nucleotide metabolism.deoxynucleotide metabolism.ribonucleoside-diphosphate reductase	RNR1 (RIBONUCLEOTIDE REDUCTASE 1); ATP binding / protein binding / ribonucleoside-diphosphate reductase	-1.91719	DOWN
contig_36530	AT1G67290	24	Biodegradation of Xenobiotics	glyoxal oxidase-related	24.0236	UP
contig_4540	AT2G45550	26.1	misc.cytochrome P450	CYP76C4; electron carrier/ heme binding / iron ion binding / monooxygenase/ oxygen binding	-1.2847	DOWN
contig_4628	AT2G45580	26.1	misc.cytochrome P450	CYP76C3; electron carrier/ heme binding / iron ion binding / monooxygenase/ oxygen binding	-1.83754	DOWN
contig_25020	AT3G26210	26.1	misc.cytochrome P450	CYP71B23; electron carrier/ heme binding / iron ion binding / monooxygenase/ oxygen binding	-5.3448	DOWN
contig_37297	AT5G36110	26.1	misc.cytochrome P450	CYP716A1; electron carrier/ heme binding / iron ion binding / monooxygenase/ oxygen binding	20.9387	UP
contig_9365	AT4G39950	26.1	misc.cytochrome P450	CYP79B2; electron carrier/ heme binding / iron ion binding / monooxygenase/ oxygen binding	-11.12	DOWN
contig_16089	AT4G31500	26.1	misc.cytochrome P450	CYP83B1 (CYTOCHROME P450 MONOOXYGENASE 83B1); oxidoreductase, acting on paired donors, with incorporation or reduction of molecular oxygen, NADH or NADPH as one donor, and incorporation of one atom of oxygen / oxygen binding	-5.69133	DOWN
contig_36682	AT1G32780	26.11	misc.alcohol dehydrogenases	alcohol dehydrogenase, putative	11.8157	UP
contig_37449	AT1G65560	26.11	misc.alcohol dehydrogenases	allyl alcohol dehydrogenase, putative	11.2077	UP
contig_13061	AT1G44970	26.12	misc.peroxidases	peroxidase, putative	6.02873	UP
contig_12857	AT1G71695	26.12	misc.peroxidases	peroxidase 12 (PER12) (P12) (PRXR6)	-1.5331	DOWN
contig_4896	AT4G21960	26.12	misc.peroxidases	PRXR1; electron carrier/ heme binding / peroxidase	-1.1371	DOWN
contig_38315	AT5G47000	26.12	misc.peroxidases	peroxidase, putative	10.9824	UP
contig_36880	AT1G15080	26.13	misc.acid and other phosphatases	LPP2 (LIPID PHOSPHATE PHOSPHATASE 2); acid phosphatase/ phosphatidate phosphatase	9.40129	UP
contig_8464	AT4G25150	26.13	misc.acid and other phosphatases	acid phosphatase, putative	-1.43955	DOWN
contig_333	AT4G29260	26.13	misc.acid and other phosphatases	acid phosphatase class B family protein	1.35402	UP
contig_358	AT5G51260	26.13	misc.acid and other phosphatases	acid phosphatase, putative	-1.1406	DOWN
contig_18309	AT4G19840	26.16	misc.myrosinases-lectin-jacalin	ATPP2-A1; carbohydrate binding	-2.3074	DOWN
contig_37497	AT1G02550	26.18	misc.invertase/pectin methylesterase inhibitor family protein	invertase/pectin methylesterase inhibitor family protein	22.9475	UP
contig_40099	AT1G23350	26.18	misc.invertase/pectin methylesterase inhibitor family protein	invertase/pectin methylesterase inhibitor family protein	20.7596	UP
contig_1842	AT1G47960	26.18	misc.invertase/pectin methylesterase inhibitor family protein	C/VIF1 (CELL WALL / VACUOLAR INHIBITOR OF FRUCTOSIDASE 1); enzyme inhibitor/ pectinesterase/ pectinesterase inhibitor	10.3904	UP
contig_26293	AT3G36659	26.18	misc.invertase/pectin methylesterase inhibitor family protein	invertase/pectin methylesterase inhibitor family protein	7.15404	UP
contig_36962	AT4G02250	26.18	misc.invertase/pectin methylesterase inhibitor family protein	invertase/pectin methylesterase inhibitor family protein	21.4163	UP
contig_12400	AT4G25250	26.18	misc.invertase/pectin methylesterase inhibitor family protein	invertase/pectin methylesterase inhibitor family protein	2.25865	UP
contig_36712	AT5G46940	26.18	misc.invertase/pectin methylesterase inhibitor family protein	invertase/pectin methylesterase inhibitor family protein	11.747	UP
contig_36633	AT5G62350	26.18	misc.invertase/pectin methylesterase inhibitor family protein	invertase/pectin methylesterase inhibitor family protein / DC 1.2 homolog (FL5-2I22)	21.315	UP
contig_4804	AT4G31840	26.19	misc.plastocyanin-like	plastocyanin-like domain-containing protein	-1.37377	DOWN
contig_38001	AT1G18280	26.21	misc.protease inhibitor/seed storage/lipid transfer protein (LTP) family protein	protease inhibitor/seed storage/lipid transfer protein (LTP) family protein	21.3529	UP
contig_65	AT1G62500	26.21	misc.protease inhibitor/seed storage/lipid transfer protein (LTP) family protein	protease inhibitor/seed storage/lipid transfer protein (LTP) family protein	-2.46372	DOWN
contig_17181	AT1G62510	26.21	misc.protease inhibitor/seed storage/lipid transfer protein (LTP) family protein	protease inhibitor/seed storage/lipid transfer protein (LTP) family protein	1.03205	UP
contig_37044	AT4G08670	26.21	misc.protease inhibitor/seed storage/lipid transfer protein (LTP) family protein	protease inhibitor/seed storage/lipid transfer protein (LTP) family protein	10.5095	UP
contig_36702	AT4G30880	26.21	misc.protease inhibitor/seed storage/lipid transfer protein (LTP) family protein	protease inhibitor/seed storage/lipid transfer protein (LTP) family protein	10.7553	UP
contig_36632	AT5G44265	26.21	misc.protease inhibitor/seed storage/lipid transfer protein (LTP) family protein	lipid binding	22.8244	UP
contig_9717	AT5G48485	26.21	misc.protease inhibitor/seed storage/lipid transfer protein (LTP) family protein	DIR1 (DEFECTIVE IN INDUCED RESISTANCE 1); lipid binding / lipid transporter	2.38383	UP
contig_15993	AT3G22560	26.24	misc.GCN5-related N-acetyltransferase	GCN5-related N-acetyltransferase (GNAT) family protein	1.42816	UP
contig_39983	AT1G28640	26.28	misc.GDSL-motif lipase	GDSL-motif lipase, putative	20.7857	UP
contig_36877	AT1G29660	26.28	misc.GDSL-motif lipase	GDSL-motif lipase/hydrolase family protein	21.42	UP
contig_18063	AT1G29670	26.28	misc.GDSL-motif lipase	GDSL-motif lipase/hydrolase family protein	7.91006	UP
contig_1049	AT1G53920	26.28	misc.GDSL-motif lipase	GLIP5; carboxylesterase/ lipase	-3.23631	DOWN
contig_45123	AT2G40250	26.28	misc.GDSL-motif lipase	GDSL-motif lipase/hydrolase family protein	20.568	UP
contig_37	AT3G04290	26.28	misc.GDSL-motif lipase	LTL1 (LI-TOLERANT LIPASE 1); carboxylesterase/ hydrolase, acting on ester bonds	1.0504	UP
contig_1064	AT3G16370	26.28	misc.GDSL-motif lipase	GDSL-motif lipase/hydrolase family protein	1.55901	UP
contig_36588	AT3G48460	26.28	misc.GDSL-motif lipase	GDSL-motif lipase/hydrolase family protein	10.0048	UP
contig_7005	AT5G33370	26.28	misc.GDSL-motif lipase	GDSL-motif lipase/hydrolase family protein	1.44569	UP
contig_20611	AT2G15480	26.2	misc.UDP glucosyl and glucoronyl transferases	UGT73B5 (UDP-glucosyl transferase 73B5); UDP-glucosyltransferase/ UDP-glycosyltransferase/ quercetin 3-O-glucosyltransferase/ transferase, transferring glycosyl groups	2.95912	UP
contig_23585	AT2G30140	26.2	misc.UDP glucosyl and glucoronyl transferases	UDP-glucoronosyl/UDP-glucosyl transferase family protein	3.15673	UP
contig_490	AT4G15480	26.2	misc.UDP glucosyl and glucoronyl transferases	UGT84A1; UDP-glycosyltransferase/ sinapate 1-glucosyltransferase/ transferase, transferring glycosyl groups	-1.07849	DOWN
contig_36659	AT2G44480	26.3	misc.gluco-, galacto- and mannosidases	BGLU17 (BETA GLUCOSIDASE 17); catalytic/ cation binding / hydrolase, hydrolyzing O-glycosyl compounds	10.1366	UP
contig_11350	AT3G18080	26.3	misc.gluco-, galacto- and mannosidases	BGLU44 (B-S GLUCOSIDASE 44); (R)-amygdalin beta-glucosidase/ 4-methylumbelliferyl-beta-D-glucopyranoside beta-glucosidase/ beta-gentiobiose beta-glucosidase/ cellobiose glucosidase/ esculin beta-glucosidase/ hydrolase, hydrolyzing O-glycosyl compounds	10.9104	UP
contig_33474	AT5G04885	26.3	misc.gluco-, galacto- and mannosidases	glycosyl hydrolase family 3 protein	5.27068	UP
contig_25690	AT5G24540	26.3	misc.gluco-, galacto- and mannosidases	BGLU31 (BETA GLUCOSIDASE 31); catalytic/ cation binding / hydrolase, hydrolyzing O-glycosyl compounds	-2.33889	DOWN
contig_3141	AT5G42260	26.3	misc.gluco-, galacto- and mannosidases	BGLU12 (BETA GLUCOSIDASE 12); catalytic/ cation binding / hydrolase, hydrolyzing O-glycosyl compounds	-2.89885	DOWN
contig_30571	AT1G31740	26.3.2	misc.gluco-, galacto- and mannosidases.beta-galactosidase	BGAL15 (beta-galactosidase 15); beta-galactosidase	9.51011	UP
contig_22094	AT2G16730	26.3.2	misc.gluco-, galacto- and mannosidases.beta-galactosidase	BGAL13; beta-galactosidase	9.93911	UP
contig_8597	AT3G13750	26.3.2	misc.gluco-, galacto- and mannosidases.beta-galactosidase	BGAL1 (Beta galactosidase 1); beta-galactosidase/ catalytic/ cation binding / heme binding / peroxidase/ sugar binding	4.52642	UP
contig_36579	AT5G20710	26.3.2	misc.gluco-, galacto- and mannosidases.beta-galactosidase	BGAL7 (beta-galactosidase 7); beta-galactosidase	7.85652	UP
contig_89	AT5G13980	26.3.3	misc.gluco-, galacto- and mannosidases.alpha-mannosidase	glycosyl hydrolase family 38 protein	-1.6754	DOWN
contig_3101	AT1G71380	26.3.4	misc.gluco-, galacto- and mannosidases.endoglucanase	ATCEL3 (ARABIDOPSIS THALIANA CELLULASE 3); catalytic/ hydrolase, hydrolyzing O-glycosyl compounds	-6.29887	DOWN
contig_5312	AT4G16260	26.4.1	misc.beta 1,3 glucan hydrolases.glucan endo-1,3-beta-glucosidase	catalytic/ cation binding / hydrolase, hydrolyzing O-glycosyl compounds	-3.15313	DOWN
contig_27805	AT1G55570	26.7	misc.oxidases - copper, flavone etc	sks12 (SKU5 Similar 12); copper ion binding / oxidoreductase	11.7114	UP
contig_16066	AT2G42490	26.7	misc.oxidases - copper, flavone etc	copper amine oxidase, putative	-1.92852	DOWN
contig_1028	AT5G16960	26.7	misc.oxidases - copper, flavone etc	NADP-dependent oxidoreductase, putative	-1.02951	DOWN
contig_14856	AT5G16990	26.7	misc.oxidases - copper, flavone etc	NADP-dependent oxidoreductase, putative	-1.00682	DOWN
contig_6678	AT5G66920	26.7	misc.oxidases - copper, flavone etc	sks17 (SKU5 Similar 17); copper ion binding / oxidoreductase	-1.61976	DOWN
contig_36142	AT1G34575	26.8	misc.nitrilases, *nitrile lyases, berberine bridge enzymes, reticuline oxidases, troponine reductases	FAD-binding domain-containing protein	6.36626	UP
First_Contig636	AT2G29420	26.9	misc.glutathione S transferases	ATGSTU7 (ARABIDOPSIS THALIANA GLUTATHIONE S-TRANSFERASE TAU 7); glutathione transferase	1.77473	UP
contig_36202	AT2G29460	26.9	misc.glutathione S transferases	ATGSTU4 (ARABIDOPSIS THALIANA GLUTATHIONE S-TRANSFERASE TAU 4); glutathione transferase	1.65569	UP
contig_7159	AT2G29490	26.9	misc.glutathione S transferases	ATGSTU1 (GLUTATHIONE S-TRANSFERASE TAU 1); glutathione transferase	2.9683	UP
contig_26485	AT5G02790	26.9	misc.glutathione S transferases		1.07824	UP
contig_11205	AT1G27650	27.1.1	RNA.processing.splicing	ATU2AF35A; RNA binding / nucleic acid binding / nucleotide binding / zinc ion binding	-2.07223	DOWN
contig_1128	AT1G60200	27.1.1	RNA.processing.splicing	splicing factor PWI domain-containing protein / RNA recognition motif (RRM)-containing protein	-1.91407	DOWN
contig_13127	At3G50670	27.1.1	RNA.processing.splicing	U1-70K (U1 SMALL NUCLEAR RIBONUCLEOPROTEIN-70K); RNA binding / nucleic acid binding / nucleotide binding	-1.58737	DOWN
contig_4998	AT4G36690	27.1.1	RNA.processing.splicing	ATU2AF65A; RNA binding / nucleic acid binding / nucleotide binding	-1.55367	DOWN
contig_3132	AT4G32850	27.1.3.1	RNA.processing.3' end processing.PAP	nPAP (NUCLEAR POLY(A) POLYMERASE); nucleotidyltransferase/ protein binding	-1.49575	DOWN
contig_19914	AT5G23880	27.1.3.3	RNA.processing.3' end processing.CPSF100	CPSF100 (CLEAVAGE AND POLYADENYLATION SPECIFICITY FACTOR 100); DNA binding / protein binding	-3.07358	DOWN
contig_20894	AT1G80480	27.2	RNA.transcription	PTAC17 (PLASTID TRANSCRIPTIONALLY ACTIVE17)	-2.35378	DOWN
contig_129	ATCG00170	27.2	RNA.transcription	RNA polymerase beta' subunit-2	2.22942	UP
contig_1591	ATCG00740	27.2	RNA.transcription	RNA polymerase alpha subunit	1.91685	UP
contig_17940	AT4G25480	27.3.3	RNA.regulation of transcription.AP2/EREBP, APETALA2/Ethylene-responsive element binding protein family	DREB1A (DEHYDRATION RESPONSE ELEMENT B1A); DNA binding / transcription activator/ transcription factor	-2.78283	DOWN
contig_11417	AT1G18400	27.3.6	RNA.regulation of transcription.bHLH,Basic Helix-Loop-Helix family	BEE1 (BR Enhanced Expression 1); transcription factor	-4.34656	DOWN
contig_5155	AT1G72210	27.3.6	RNA.regulation of transcription.bHLH,Basic Helix-Loop-Helix family	basic helix-loop-helix (bHLH) family protein (bHLH096)	-4.17636	DOWN
contig_3975	AT5G41315	27.3.6	RNA.regulation of transcription.bHLH,Basic Helix-Loop-Helix family	GL3 (GLABROUS 3); protein binding / transcription factor	-2.80061	DOWN
contig_20181	AT5G42700	27.3.9	RNA.regulation of transcription.C2C2(Zn) GATA transcription factor family	transcriptional factor B3 family protein	-1.50584	DOWN
contig_4955	AT2G40140	27.3.12	RNA.regulation of transcription.C3H zinc finger family	CZF1; transcription factor	-1.52661	DOWN
contig_42134	AT2G47810	27.3.15	RNA.regulation of transcription.CCAAT box binding factor family, HAP3	NF-YB5 (NUCLEAR FACTOR Y, SUBUNIT B5); transcription factor	-1.65506	DOWN
contig_14782	AT1G07530	27.3.21	RNA.regulation of transcription.GRAS transcription factor family	SCL14 (SCARECROW-LIKE 14); transcription factor	-1.69887	DOWN
contig_4130	AT2G22430	27.3.22	RNA.regulation of transcription.HB,Homeobox transcription factor family	ATHB6; DNA binding / protein binding / sequence-specific DNA binding / transcription activator/ transcription factor	-1.27751	DOWN
contig_20472	AT1G22640	27.3.25	RNA.regulation of transcription.MYB domain transcription factor family	MYB3 (MYB DOMAIN PROTEIN 3); DNA binding / transcription factor	-1.55703	DOWN
contig_5639	AT4G37260	27.3.25	RNA.regulation of transcription.MYB domain transcription factor family	MYB73 (MYB DOMAIN PROTEIN 73); DNA binding / transcription factor	-1.05014	DOWN
contig_2255	AT5G35550	27.3.25	RNA.regulation of transcription.MYB domain transcription factor family	TT2 (TRANSPARENT TESTA 2); DNA binding / transcription factor	-1.11325	DOWN
contig_11402	AT1G01060	27.3.26	RNA.regulation of transcription.MYB-related transcription factor family	LHY (LATE ELONGATED HYPOCOTYL); DNA binding / transcription factor	1.5604	UP
contig_22425	AT1G75250	27.3.26	RNA.regulation of transcription.MYB-related transcription factor family	ATRL6 (ARABIDOPSIS RAD-LIKE 6); transcription factor	2.38086	UP
contig_14546	AT5G24590	27.3.27	RNA.regulation of transcription.NAC domain transcription factor family	TIP (TCV-INTERACTING PROTEIN); transcription coactivator/ transcription factor	-2.31829	DOWN
contig_22282	AT2G25000	27.3.32	RNA.regulation of transcription.WRKY domain transcription factor family	WRKY60; transcription factor	-2.00225	DOWN
contig_8781	AT2G38470	27.3.32	RNA.regulation of transcription.WRKY domain transcription factor family	WRKY33; transcription factor	-2.51043	DOWN
contig_20328	AT2G46400	27.3.32	RNA.regulation of transcription.WRKY domain transcription factor family	WRKY46; transcription factor	-3.15351	DOWN
contig_19893	AT4G23810	27.3.32	RNA.regulation of transcription.WRKY domain transcription factor family	WRKY53; DNA binding / protein binding / transcription activator/ transcription factor	-3.30772	DOWN
contig_33775	AT1G35490	27.3.35	RNA.regulation of transcription.bZIP transcription factor family	bZIP family transcription factor	5.4302	UP
contig_13107	AT5G64220	27.3.39	RNA.regulation of transcription.AtSR Transcription Factor family	calmodulin-binding protein	-1.81278	DOWN
contig_15815	AT4G32280	27.3.40	RNA.regulation of transcription.Aux/IAA family	IAA29 (INDOLE-3-ACETIC ACID INDUCIBLE 29); transcription factor	-1.04219	DOWN
contig_9104	AT5G15380	27.3.46	RNA.regulation of transcription.DNA methyltransferases	DRM1 (domains rearranged methylase 1); DNA (cytosine-5-)-methyltransferase	-1.46367	DOWN
contig_18327	AT4G11080	27.3.53	RNA.regulation of transcription.High mobility group (HMG) family	high mobility group (HMG1/2) family protein	-1.80356	DOWN
contig_6876	AT5G60100	27.3.66	RNA.regulation of transcription.Psudo ARR transcription factor family	APRR3 (ARABIDOPSIS PSEUDO-RESPONSE REGULATOR 3); transcription regulator/ two-component response regulator	-1.40406	DOWN
contig_9283	AT1G10200	27.3.67	RNA.regulation of transcription.putative transcription regulator	WLIM1; transcription factor/ zinc ion binding	2.28036	UP
contig_10259	AT3G48670	27.3.67	RNA.regulation of transcription.putative transcription regulator	XH/XS domain-containing protein / XS zinc finger domain-containing protein	-1.67497	DOWN
contig_11615	AT5G55390	27.3.67	RNA.regulation of transcription.putative transcription regulator	EDM2; transcription factor	-2.64567	DOWN
contig_224	AT1G09750	27.3.99	RNA.regulation of transcription.unclassified	chr1:3157501-3159148 FORWARD	-1.94192	DOWN
contig_2309	AT5G23570	27.3.99	RNA.regulation of transcription.unclassified	SGS3 (SUPPRESSOR OF GENE SILENCING 3)	-1.29553	DOWN
contig_26007	AT5G23750	27.3.99	RNA.regulation of transcription.unclassified	remorin family protein	9.84417	UP
contig_3723	AT2G19380	27.4	RNA.RNA binding	RNA recognition motif (RRM)-containing protein	-1.11899	DOWN
contig_14292	AT3G07810	27.4	RNA.RNA binding		2.93036	UP
contig_3693	AT1G12700	28.1	DNA.synthesis/chromatin structure	helicase domain-containing protein / pentatricopeptide (PPR) repeat-containing protein	-2.3012	DOWN
contig_1155	AT1G14900	28.1	DNA.synthesis/chromatin structure	HMGA (HIGH MOBILITY GROUP A); DNA binding	-1.48862	DOWN
First_Contig117	AT2G28290	28.1	DNA.synthesis/chromatin structure	SYD (SPLAYED); ATPase/ chromatin binding	-1.60567	DOWN
contig_15220	AT3G23890	28.1	DNA.synthesis/chromatin structure	TOPII (TOPOISOMERASE II); ATP binding / DNA binding / DNA topoisomerase (ATP-hydrolyzing)/ DNA topoisomerase/ DNA-dependent ATPase	-2.0651	DOWN
contig_31125	AT5G08020	28.1	DNA.synthesis/chromatin structure	RPA70B (RPA70-KDA SUBUNIT B); DNA binding / nucleic acid binding	-2.33675	DOWN
contig_3287	AT2G45850	28.99	DNA.unspecified	DNA-binding family protein	-1.25111	DOWN
contig_3513	ATCG00800	29.2.1.1.1.1.3	protein.synthesis.ribosomal protein.prokaryotic.chloroplast.30S subunit.S3	encodes a chloroplast ribosomal protein S3, a constituent of the small subunit of the ribosomal complex	2.45161	UP
contig_813	ATCG01310	29.2.1.1.1.2.2	protein.synthesis.ribosomal protein.prokaryotic.chloroplast.50S subunit.L2	encodes a chloroplast ribosomal protein L2, a constituent of the large subunit of the ribosomal complex	2.5635	UP
contig_9128	AT3G04400	29.2.1.2.2.23	protein.synthesis.ribosomal protein.eukaryotic.60S subunit.L23	emb2171 (embryo defective 2171); structural constituent of ribosome	-2.39261	DOWN
contig_11980	AT5G43810	29.2.3	protein.synthesis.initiation	ZLL (ZWILLE); translation initiation factor	-1.95221	DOWN
contig_7477	AT5G17020	29.3.1	protein.targeting.nucleus	XPO1A; protein binding / protein transporter/ receptor	-2.16859	DOWN
contig_8102	AT1G30690	29.3.4.99	protein.targeting.secretory pathway.unspecified	SEC14 cytosolic factor family protein / phosphoglyceride transfer family protein	4.66466	UP
contig_36898	AT2G21540	29.3.4.99	protein.targeting.secretory pathway.unspecified	SFH3 (SEC14-LIKE 3); phosphatidylinositol transporter	6.9336	UP
contig_16238	AT3G51670	29.3.4.99	protein.targeting.secretory pathway.unspecified	SEC14 cytosolic factor family protein / phosphoglyceride transfer family protein	-2.19421	DOWN
contig_7650	AT2G40180	29.4	protein.postranslational modification	ATHPP2C5; catalytic/ protein serine/threonine phosphatase	-1.75093	DOWN
contig_10115	AT3G12620	29.4	protein.postranslational modification	protein phosphatase 2C family protein / PP2C family protein	1.98331	UP
contig_1174	AT3G22790	29.4	protein.postranslational modification	kinase interacting family protein	-1.19164	DOWN
contig_13210	AT4G24740	29.4	protein.postranslational modification	AFC2 (ARABIDOPSIS FUS3-COMPLEMENTING GENE 2); kinase/ protein kinase	-1.59927	DOWN
contig_723	AT5G53140	29.4	protein.postranslational modification	protein phosphatase 2C, putative / PP2C, putative	1.03693	UP
contig_7169	AT3G48190	29.4.1	protein.postranslational modification.kinase	ATM (ATAXIA-TELANGIECTASIA MUTATED); 1-phosphatidylinositol-3-phosphate 5-kinase	-2.78359	DOWN
contig_495	AT3G10450	29.5	protein.degradation	SCPL7 (SERINE CARBOXYPEPTIDASE-LIKE 7); serine-type carboxypeptidase	-2.14722	DOWN
contig_14748	AT3G45010	29.5	protein.degradation	scpl48 (serine carboxypeptidase-like 48); serine-type carboxypeptidase	4.59096	UP
contig_8482	ATCG00670	29.5	protein.degradation	Encodes the only ClpP (caseinolytic protease) encoded within the plastid genome. Contains a highly conserved catalytic triad of Ser-type proteases (Ser-His-Asp). Part of the 350 kDa chloroplast Clp complex. The name reflects nomenclature described in Adam et. al (2001).	2.1101	UP
contig_14044	AT2G05920	29.5.1	protein.degradation.subtilases	subtilase family protein	-2.1867	DOWN
contig_31340	AT5G03620	29.5.1	protein.degradation.subtilases	subtilase family protein	12.532	UP
contig_21595	AT1G06260	29.5.3	protein.degradation.cysteine protease	cysteine proteinase, putative	5.15407	UP
contig_36766	AT2G27420	29.5.3	protein.degradation.cysteine protease	cysteine proteinase, putative	22.789	UP
contig_68	AT3G45310	29.5.3	protein.degradation.cysteine protease	cysteine proteinase, putative	1.1197	UP
contig_36489	AT2G03200	29.5.4	protein.degradation.aspartate protease	aspartyl protease family protein	4.23195	UP
contig_13439	AT1G33540	29.5.5	protein.degradation.serine protease	scpl18 (serine carboxypeptidase-like 18); serine-type carboxypeptidase	-2.01437	DOWN
contig_16465	AT1G73270	29.5.5	protein.degradation.serine protease	scpl6 (serine carboxypeptidase-like 6); serine-type carboxypeptidase	-1.54342	DOWN
contig_1557	AT1G73280	29.5.5	protein.degradation.serine protease	scpl3 (serine carboxypeptidase-like 3); serine-type carboxypeptidase	-2.75534	DOWN
contig_19204	AT2G22990	29.5.5	protein.degradation.serine protease	SNG1 (SINAPOYLGLUCOSE 1); serine-type carboxypeptidase/ sinapoylglucose-malate O-sinapoyltransferase	-2.92787	DOWN
contig_1556	AT3G12203	29.5.5	protein.degradation.serine protease	scpl17 (serine carboxypeptidase-like 17); serine-type carboxypeptidase	-1.25022	DOWN
contig_33761	AT3G63470	29.5.5	protein.degradation.serine protease	scpl40 (serine carboxypeptidase-like 40); serine-type carboxypeptidase	5.78425	UP
contig_38272	AT5G36180	29.5.5	protein.degradation.serine protease	scpl1 (serine carboxypeptidase-like 1); serine-type carboxypeptidase	-1.27029	DOWN
contig_6589	AT2G46500	29.5.11	protein.degradation.ubiquitin	phosphatidylinositol 3- and 4-kinase family protein / ubiquitin family protein	2.55246	UP
contig_9551	AT5G02880	29.5.11.4.1	protein.degradation.ubiquitin.E3.HECT	UPL4; ubiquitin-protein ligase	-2.1322	DOWN
contig_29935	AT1G49230	29.5.11.4.2	protein.degradation.ubiquitin.E3.RING	zinc finger (C3HC4-type RING finger) family protein	-1.4086	DOWN
contig_12161	AT5G25560	29.5.11.4.2	protein.degradation.ubiquitin.E3.RING	zinc finger (C3HC4-type RING finger) family protein	-2.07258	DOWN
contig_4317	AT4G08980	29.5.11.4.3.2	protein.degradation.ubiquitin.E3.SCF.FBOX	F-box family protein (FBW2)	-1.03922	DOWN
contig_19614	AT4G21510	29.5.11.4.3.2	protein.degradation.ubiquitin.E3.SCF.FBOX	F-box family protein	-3.10841	DOWN
contig_15	ATCG01280	29.8	protein.assembly and cofactor ligation	hypothetical protein	1.9399	UP
contig_40206	AT3G02970	30.1	signalling.in sugar and nutrient physiology	EXL6 (EXORDIUM LIKE 6)	10.3968	UP
contig_36843	AT4G08950	30.1	signalling.in sugar and nutrient physiology	EXO (EXORDIUM)	10.3772	UP
contig_5605	AT5G52390	30.1	signalling.in sugar and nutrient physiology	photoassimilate-responsive protein, putative	-1.69447	DOWN
contig_1264	AT5G64260	30.1	signalling.in sugar and nutrient physiology	EXL2 (EXORDIUM LIKE 2)	-1.17775	DOWN
contig_780	AT3G06483	30.1.2	signalling.in sugar and nutrient physiology.pyruvate dehydrogenase kinase	PDK (PYRUVATE DEHYDROGENASE KINASE); ATP binding / histidine phosphotransfer kinase/ pyruvate dehydrogenase (acetyl-transferring) kinase	1.30859	UP
contig_4763	AT1G29750	30.2.8.2	signalling.receptor kinases.leucine rich repeat VIII.VIII-2	RKF1 (RECEPTOR-LIKE KINASE IN FLOWERS 1); ATP binding / kinase/ protein serine/threonine kinase/ receptor signaling protein serine/threonine kinase	-2.25375	DOWN
contig_797	AT2G26330	30.2.13	signalling.receptor kinases.leucine rich repeat XIII	ER (ERECTA); transmembrane receptor protein kinase	-1.13974	DOWN
contig_2130	AT5G01740	30.2.99	signalling.receptor kinases.misc	FUNCTIONS IN: molecular_function unknown; INVOLVED IN: biological_process unknown; LOCATED IN: cellular_component unknown; EXPRESSED IN: 18 plant structures; EXPRESSED DURING: 9 growth stages; CONTAINS InterPro DOMAIN/s: Wound-induced protein, Wun1 (InterPro:IPR009798); BEST Arabidopsis thaliana protein match is: SAG20 (SENESCENCE ASSOCIATED GENE 20) (TAIR:AT3G10985.1); Has 49 Blast hits to 49 pr…	-1.22153	DOWN
contig_26374	AT2G41560	30.3	signalling.calcium	ACA4 (AUTO-INHIBITED CA(2+)-ATPASE, ISOFORM 4); calcium-transporting ATPase/ calmodulin binding	3.82517	UP
contig_27224	AT3G03430	30.3	signalling.calcium	polcalcin, putative / calcium-binding pollen allergen, putative	6.0287	UP
contig_7040	AT4G27280	30.3	signalling.calcium	calcium-binding EF hand family protein	-1.14098	DOWN
contig_28204	AT5G39380	30.3	signalling.calcium	calmodulin-binding protein-related	5.36116	UP
contig_28167	AT5G58700	30.4.4	signalling.phosphinositides.phosphoinositide phospholipase C	phosphoinositide-specific phospholipase C family protein	-3.90612	DOWN
contig_25913	AT3G07880	30.5	signalling.G-proteins	Rho GDP-dissociation inhibitor family protein	1.88923	UP
contig_8948	AT3G51300	30.5	signalling.G-proteins	ROP1 (RHO-RELATED PROTEIN FROM PLANTS 1); GTP binding / GTPase activating protein binding / GTPase/ protein binding	1.34764	UP
contig_19820	AT5G09550	30.5	signalling.G-proteins	RAB GDP-dissociation inhibitor	4.69082	UP
contig_36620	AT1G26480	30.7	signalling.14-3-3 proteins	GRF12 (GENERAL REGULATORY FACTOR 12); protein binding / protein phosphorylated amino acid binding	4.31502	UP
contig_37355	AT1G28270	30.8	signalling.misc	RALFL4 (ralf-like 4); signal transducer	5.21581	UP
contig_37016	AT1G60625	30.8	signalling.misc	RALFL6 (RALF-LIKE 6); signal transducer	21.3841	UP
contig_37014	AT1G61566	30.8	signalling.misc	RALFL9 (ralf-like 9); signal transducer	22.9892	UP
contig_455	AT2G47590	30.11	signalling.light	PHR2 (photolyase/blue-light receptor 2); DNA photolyase	-1.07304	DOWN
contig_34502	AT1G01750	31.1	cell.organisation	ADF11 (ACTIN DEPOLYMERIZING FACTOR 11); actin binding	9.30315	UP
contig_8701	AT1G07710	31.1	cell.organisation	ankyrin repeat family protein	-1.6974	DOWN
contig_7	AT1G50010	31.1	cell.organisation	TUA2; structural constituent of cytoskeleton	1.09165	UP
contig_23944	AT1G55550	31.1	cell.organisation	chr1:20748915-20753079 FORWARD	-2.69852	DOWN
contig_1979	AT2G35630	31.1	cell.organisation	MOR1 (MICROTUBULE ORGANIZATION 1); microtubule binding	-2.00813	DOWN
contig_26445	AT2G37420	31.1	cell.organisation	kinesin motor protein-related	-2.56883	DOWN
contig_8594	AT3G12020	31.1	cell.organisation	kinesin motor protein-related	-1.16601	DOWN
contig_1742	AT3G12110	31.1	cell.organisation	ACT11 (actin-11); structural constituent of cytoskeleton	1.49818	UP
contig_9361	AT3G46520	31.1	cell.organisation	ACT12 (ACTIN-12); structural constituent of cytoskeleton	1.24223	UP
contig_37860	AT4G03620	31.1	cell.organisation	myosin heavy chain-related	6.20443	UP
contig_26610	AT4G25590	31.1	cell.organisation	ADF7 (actin depolymerizing factor 7); actin binding	1.83754	UP
contig_27431	AT4G29340	31.1	cell.organisation	PRF4 (PROFILIN 4); actin binding	4.00375	UP
contig_15530	AT5G35700	31.1	cell.organisation	FIM2 (FIMBRIN-LIKE PROTEIN 2); actin binding	3.379	UP
contig_11763	AT5G59370	31.1	cell.organisation	ACT4 (ACTIN 4); structural constituent of cytoskeleton	3.6171	UP
contig_9328	AT1G16590	31.2	cell.division	REV7; DNA binding	4.79468	UP
contig_15712	AT5G13840	31.2	cell.division	FZR3 (FIZZY-RELATED 3); signal transducer	-2.27333	DOWN
contig_22738	AT1G70210	31.3	cell.cycle	CYCD1;1 (CYCLIN D1;1); cyclin-dependent protein kinase regulator	-3.03246	DOWN
contig_16223	AT2G26760	31.3	cell.cycle	CYCB1;4 (Cyclin B1;4); cyclin-dependent protein kinase regulator	-2.03518	DOWN
contig_29160	AT2G28490	33.1	development.storage proteins	cupin family protein	4.31411	UP
contig_3883	AT2G28680	33.1	development.storage proteins	cupin family protein	1.05343	UP
contig_7845	AT2G33690	33.2	development.late embryogenesis abundant	late embryogenesis abundant protein, putative / LEA protein, putative	6.84073	UP
contig_599	AT2G46140	33.2	development.late embryogenesis abundant	late embryogenesis abundant protein, putative / LEA protein, putative	1.46406	UP
contig_28191	AT4G02380	33.2	development.late embryogenesis abundant	SAG21 (SENESCENCE-ASSOCIATED GENE 21)	3.25702	UP
contig_8518	AT1G02065	33.3	development.squamosa promoter binding like (SPL)	SPL8 (SQUAMOSA PROMOTER BINDING PROTEIN-LIKE 8); DNA binding	-2.34697	DOWN
contig_22475	AT1G53160	33.3	development.squamosa promoter binding like (SPL)	SPL4 (SQUAMOSA PROMOTER BINDING PROTEIN-LIKE 4); DNA binding / transcription factor	-2.79802	DOWN
contig_9206	AT3G50670	33.99	development.unspecified	U1-70K (U1 SMALL NUCLEAR RIBONUCLEOPROTEIN-70K); RNA binding / nucleic acid binding / nucleotide binding	-1.58737	DOWN
contig_5744	AT1G09380	33.99	development.unspecified	integral membrane family protein / nodulin MtN21-related	-1.27484	DOWN
contig_8081	AT1G47530	33.99	development.unspecified	ripening-responsive protein, putative	-1.68301	DOWN
contig_4699	AT1G61110	33.99	development.unspecified	anac025 (Arabidopsis NAC domain containing protein 25); transcription factor	3.65809	UP
contig_6963	AT1G69120	33.99	development.unspecified	AP1 (APETALA1); DNA binding / protein binding / protein heterodimerization/ transcription activator/ transcription factor	-1.45411	DOWN
contig_2680	AT2G23810	33.99	development.unspecified	TET8 (TETRASPANIN8)	-1.21894	DOWN
contig_3070	AT2G35980	33.99	development.unspecified	YLS9 (YELLOW-LEAF-SPECIFIC GENE 9)	-1.31964	DOWN
contig_9235	AT2G38860	33.99	development.unspecified	YLS5	-2.05184	DOWN
contig_9472	AT2G39900	33.99	development.unspecified	LIM domain-containing protein	3.11739	UP
contig_3586	AT2G42840	33.99	development.unspecified	PDF1 (PROTODERMAL FACTOR 1)	1.03351	UP
contig_9912	AT3G28007	33.99	development.unspecified	nodulin MtN3 family protein	-3.0084	DOWN
contig_11774	AT3G48140	33.99	development.unspecified	senescence-associated protein, putative	3.61233	UP
contig_22002	AT3G49530	33.99	development.unspecified	anac062 (Arabidopsis NAC domain containing protein 62); transcription factor	-1.75308	DOWN
contig_8986	AT3G54340	33.99	development.unspecified	AP3 (APETALA 3); DNA binding / transcription factor	1.03826	UP
contig_5301	AT3G61230	33.99	development.unspecified	LIM domain-containing protein	3.62523	UP
contig_9911	AT4G10850	33.99	development.unspecified	nodulin MtN3 family protein	-2.81084	DOWN
contig_22353	AT5G14930	33.99	development.unspecified	SAG101 (SENESCENCE-ASSOCIATED GENE 101); carboxylesterase/ triacylglycerol lipase	-1.96512	DOWN
contig_37975	AT5G27980	33.99	development.unspecified	seed maturation family protein	21.2409	UP
contig_5475	AT5G49120	33.99	development.unspecified	senescence-associated protein-related	-3.15279	DOWN
contig_36629	AT5G57810	33.99	development.unspecified	TET15 (TETRASPANIN15)	22.252	UP
contig_36833	AT5G62850	33.99	development.unspecified	AtVEX1 (VEGETATIVE CELL EXPRESSED1)	7.61838	UP
contig_1465	AT1G17260	34.1	transport.p- and v-ATPases	AHA10 (Autoinhibited H(+)-ATPase isoform 10); ATPase/ ATPase, coupled to transmembrane movement of ions, phosphorylative mechanism / cation-transporting ATPase	-1.2852	DOWN
contig_36995	AT4G25950	34.1	transport.p- and v-ATPases	VATG3 (vacuolar ATP synthase G3); hydrolase, acting on acid anhydrides, catalyzing transmembrane movement of substances	20.4885	UP
contig_845	AT1G80660	34.1.2	transport.p- and v-ATPases.H+-exporting ATPase	AHA9; hydrogen-exporting ATPase, phosphorylative mechanism	9.11444	UP
contig_8937	AT1G54730	34.2	transport.sugars	sugar transporter, putative	-1.32506	DOWN
contig_37365	AT1G77210	34.2	transport.sugars	sugar transporter, putative	6.49819	UP
contig_1099	AT2G43330	34.2	transport.sugars	INT1 (INOSITOL TRANSPORTER 1); carbohydrate transmembrane transporter/ myo-inositol:hydrogen symporter/ sugar:hydrogen symporter	-2.35111	DOWN
contig_3470	AT2G48020	34.2	transport.sugars	sugar transporter, putative	-1.66225	DOWN
contig_5222	AT3G18830	34.2	transport.sugars	ATPLT5 (POLYOL TRANSPORTER 5); D-ribose transmembrane transporter/ D-xylose transmembrane transporter/ carbohydrate transmembrane transporter/ galactose transmembrane transporter/ glucose transmembrane transporter/ glycerol transmembrane transporter/ mann	1.84116	UP
contig_36562	AT3G19940	34.2	transport.sugars	sugar transporter, putative	12.4874	UP
contig_36539	AT4G16480	34.2	transport.sugars	INT4 (INOSITOL TRANSPORTER 4); carbohydrate transmembrane transporter/ myo-inositol:hydrogen symporter/ sugar:hydrogen symporter	22.1643	UP
contig_34503	AT5G26250	34.2	transport.sugars	sugar transporter, putative	14.2153	UP
contig_2584	AT5G19600	34.6	transport.sulphate	SULTR3;5 (SULFATE TRANSPORTER 3;5); sulfate transmembrane transporter	2.97761	UP
contig_26867	AT3G23430	34.7	transport.phosphate	PHO1 (phosphate 1)	4.63374	UP
contig_557	AT2G22500	34.9	transport.metabolite transporters at the mitochondrial membrane	UCP5 (UNCOUPLING PROTEIN 5); binding	-1.38922	DOWN
contig_4572	AT3G55640	34.9	transport.metabolite transporters at the mitochondrial membrane	mitochondrial substrate carrier family protein	-1.31943	DOWN
contig_35151	AT3G01350	34.13	transport.peptides and oligopeptides	proton-dependent oligopeptide transport (POT) family protein	2.41018	UP
contig_1261	AT5G13490	34.14	transport.unspecified cations	AAC2 (ADP/ATP carrier 2); ATP:ADP antiporter/ binding	3.39237	UP
contig_11132	AT2G30070	34.15	transport.potassium	ATKT1 (POTASSIUM TRANSPORTER 1); potassium ion transmembrane transporter	-3.55939	DOWN
contig_37213	AT4G13420	34.15	transport.potassium	HAK5 (HIGH AFFINITY K+ TRANSPORTER 5); potassium ion transmembrane transporter/ potassium:sodium symporter	10.8284	UP
contig_11332	AT1G15520	34.16	transport.ABC transporters and multidrug resistance systems	PDR12 (PLEIOTROPIC DRUG RESISTANCE 12); ATPase, coupled to transmembrane movement of substances	-2.29279	DOWN
contig_6753	AT1G30410	34.16	transport.ABC transporters and multidrug resistance systems	ATMRP13; ATPase, coupled to transmembrane movement of substances	-2.51556	DOWN
contig_8324	AT1G30420	34.16	transport.ABC transporters and multidrug resistance systems	ATMRP12; ATPase, coupled to transmembrane movement of substances	-2.61456	DOWN
contig_3792	AT2G34660	34.16	transport.ABC transporters and multidrug resistance systems	ATMRP2 (ARABIDOPSIS THALIANA MULTIDRUG RESISTANCE-ASSOCIATED PROTEIN 2); ATPase, coupled to transmembrane movement of substances	-1.75279	DOWN
contig_9627	AT3G28860	34.16	transport.ABC transporters and multidrug resistance systems	ABCB19; ATPase, coupled to transmembrane movement of substances / auxin efflux transmembrane transporter	-1.78805	DOWN
contig_36747	AT4G18050	34.16	transport.ABC transporters and multidrug resistance systems	PGP9 (P-GLYCOPROTEIN 9); ATPase, coupled to transmembrane movement of substances	6.92299	UP
contig_572	AT2G36830	34.19.2	transport.Major Intrinsic Proteins.TIP	GAMMA-TIP (GAMMA TONOPLAST INTRINSIC PROTEIN); water channel	1.02417	UP
contig_9356	AT5G67500	34.2	transport.porins	VDAC2 (VOLTAGE DEPENDENT ANION CHANNEL 2); voltage-gated anion channel	1.09448	UP
contig_5212	AT5G53130	34.22	transport.cyclic nucleotide or calcium regulated channels	CNGC1 (CYCLIC NUCLEOTIDE GATED CHANNEL 1); calmodulin binding / cation channel/ cyclic nucleotide binding / intracellular cyclic nucleotide activated cation channel/ inward rectifier potassium channel	5.30115	UP
contig_4531	AT1G11670	34.99	transport.misc	MATE efflux family protein	-3.69133	DOWN
contig_21948	AT1G76520	34.99	transport.misc	auxin efflux carrier family protein	-1.15435	DOWN
contig_6781	AT2G36950	34.99	transport.misc	heavy-metal-associated domain-containing protein	-1.214	DOWN
contig_20911	AT5G52450	34.99	transport.misc	MATE efflux protein-related	7.30657	UP
contig_14171	AT5G60800	34.99	transport.misc	heavy-metal-associated domain-containing protein	-2.26479	DOWN
contig_7584	AT1G15200	35.1	not assigned.no ontology	protein-protein interaction regulator family protein	-1.52183	DOWN
contig_3707	AT1G19190	35.1	not assigned.no ontology	hydrolase	-1.09929	DOWN
contig_1913	AT1G23000	35.1	not assigned.no ontology	heavy-metal-associated domain-containing protein	-1.89814	DOWN
contig_7675	AT1G59650	35.1	not assigned.no ontology	CW14	-2.44078	DOWN
contig_36657	AT2G18540	35.1	not assigned.no ontology	cupin family protein	9.82144	UP
contig_10740	AT2G20830	35.1	not assigned.no ontology	folic acid binding / transferase	-2.40326	DOWN
contig_18285	AT2G26490	35.1	not assigned.no ontology	transducin family protein / WD-40 repeat family protein	2.71031	UP
contig_2974	AT2G32150	35.1	not assigned.no ontology	haloacid dehalogenase-like hydrolase family protein	-1.67936	DOWN
contig_19932	AT2G46740	35.1	not assigned.no ontology	FAD-binding domain-containing protein	-3.72324	DOWN
contig_2689	AT3G03990	35.1	not assigned.no ontology	esterase/lipase/thioesterase family protein	-1.63537	DOWN
contig_36656	AT4G16295	35.1	not assigned.no ontology	SPH1 (S-PROTEIN HOMOLOGUE 1)	20.75	UP
contig_4490	AT4G24340	35.1	not assigned.no ontology	phosphorylase family protein	-3.45839	DOWN
contig_853	AT4G25040	35.1	not assigned.no ontology	integral membrane family protein	1.1261	UP
contig_6047	AT4G28940	35.1	not assigned.no ontology	catalytic	-2.14334	DOWN
contig_36672	AT4G29035	35.1	not assigned.no ontology	FUNCTIONS IN: molecular_function unknown; INVOLVED IN: biological_process unknown; LOCATED IN: endomembrane system; CONTAINS InterPro DOMAIN/s: Plant self-incompatibility S1 (InterPro:IPR010264); BEST Arabidopsis thaliana protein match is: SPH1 (S-PROTEIN HOMOLOGUE 1) (TAIR:AT4G16295.1); Has 58 Blast hits to 57 proteins in 8 species: Archae - 0; Bacteria - 0; Metazoa - 0; Fungi - 0; Plants - 58; …	20.6749	UP
contig_34839	AT4G29250	35.1	not assigned.no ontology	transferase family protein	7.49324	UP
contig_5083	AT4G39730	35.1	not assigned.no ontology	lipid-associated family protein	2.14293	UP
contig_3362	AT5G48960	35.1	not assigned.no ontology	5' nucleotidase family protein	-1.23742	DOWN
contig_13047	AT5G51550	35.1	not assigned.no ontology	EXL3 (EXORDIUM LIKE 3)	4.76052	UP
contig_36793	AT5G55980	35.1	not assigned.no ontology	serine-rich protein-related	21.2783	UP
contig_36591	AT5G61250	35.1	not assigned.no ontology	AtGUS1 (Arabidopsis thaliana glucuronidase 1); beta-glucuronidase	9.82425	UP
contig_16286	AT1G62680	35.1.5	not assigned.no ontology.pentatricopeptide (PPR) repeat-containing protein	LOCATED IN: chloroplast; EXPRESSED IN: shoot apex, leaf whorl, flower, seed; EXPRESSED DURING: F mature embryo stage, petal differentiation and expansion stage; CONTAINS InterPro DOMAIN/s: Pentatricopeptide repeat (InterPro:IPR002885); BEST Arabidopsis thaliana protein match is: pentatricopeptide (PPR) repeat-containing protein (TAIR:AT1G63130.1); Has 26421 Blast hits to 6237 proteins in 192 spec…	-2.79747	DOWN
contig_15302	AT3G17980	35.1.19	not assigned.no ontology.C2 domain-containing protein	C2 domain-containing protein	12.4834	UP
contig_664	AT3G25500	35.1.20	not assigned.no ontology.formin homology 2 domain-containing protein	AFH1 (FORMIN HOMOLOGY 1); actin binding / actin filament binding / protein binding	-1.55651	DOWN
contig_37313	AT1G25240	35.1.21	not assigned.no ontology.epsin N-terminal homology (ENTH) domain-containing protein	epsin N-terminal homology (ENTH) domain-containing protein / clathrin assembly protein-related	7.73206	UP
contig_715	AT4G37900	35.1.40	not assigned.no ontology.glycine rich proteins	glycine-rich protein	6.79356	UP
contig_4241	AT5G28640	35.1.40	not assigned.no ontology.glycine rich proteins	AN3 (ANGUSTIFOLIA 3); protein binding / transcription coactivator	-1.71743	DOWN
contig_13539	AT1G04080	35.1.41	not assigned.no ontology.hydroxyproline rich proteins	PRP39; binding	-1.73089	DOWN
contig_14531	AT3G29390	35.1.41	not assigned.no ontology.hydroxyproline rich proteins	RIK (RS2-Interacting KH protein); RNA binding	-1.94637	DOWN
contig_36628	AT1G02816	35.2	not assigned.unknown	unknown protein	7.66129	UP
contig_650	AT1G10020	35.2	not assigned.unknown	unknown protein	-1.41908	DOWN
contig_8910	AT1G13970	35.2	not assigned.unknown	unknown protein	1.17009	UP
contig_4808	AT1G19330	35.2	not assigned.unknown	unknown protein	-1.52595	DOWN
contig_14660	AT1G31150	35.2	not assigned.unknown	transcription factor	-2.8194	DOWN
contig_13253	AT1G32928	35.2	not assigned.unknown	unknown protein	-2.35955	DOWN
contig_36581	AT1G47980	35.2	not assigned.unknown	unknown protein	6.56417	UP
contig_42154	AT1G67670	35.2	not assigned.unknown	unknown protein	8.46173	UP
contig_22083	AT2G04420	35.2	not assigned.unknown	nucleic acid binding	-3.19708	DOWN
contig_20230	AT2G16980	35.2	not assigned.unknown	tetracycline transporter	-3.28217	DOWN
contig_1145	AT2G27830	35.2	not assigned.unknown	FUNCTIONS IN: molecular_function unknown; EXPRESSED IN: 22 plant structures; EXPRESSED DURING: 13 growth stages; BEST Arabidopsis thaliana protein match is: pentatricopeptide (PPR) repeat-containing protein (TAIR:AT4G22760.1); Has 68 Blast hits to 68 proteins in 11 species: Archae - 0; Bacteria - 0; Metazoa - 0; Fungi - 0; Plants - 68; Viruses - 0; Other Eukaryotes - 0 (source: NCBI BLink).	-1.05353	DOWN
contig_10352	AT2G34585	35.2	not assigned.unknown	unknown protein	1.39276	UP
contig_11661	AT2G40435	35.2	not assigned.unknown	EXPRESSED IN: 20 plant structures; EXPRESSED DURING: 13 growth stages; BEST Arabidopsis thaliana protein match is: transcription regulator (TAIR:AT3G56220.1); Has 165 Blast hits to 165 proteins in 20 species: Archae - 0; Bacteria - 0; Metazoa - 0; Fungi - 0; Plants - 165; Viruses - 0; Other Eukaryotes - 0 (source: NCBI BLink).	-2.66399	DOWN
contig_16221	AT2G45600	35.2	not assigned.unknown	hydrolase	5.90406	UP
contig_257	AT2G47010	35.2	not assigned.unknown	unknown protein	1.32298	UP
contig_114	AT3G02555	35.2	not assigned.unknown	unknown protein	-1.1423	DOWN
contig_30959	AT3G04620	35.2	not assigned.unknown	nucleic acid binding	5.3879	UP
contig_18465	AT3G21550	35.2	not assigned.unknown	unknown protein	3.7455	UP
contig_36593	AT3G46750	35.2	not assigned.unknown	unknown protein	11.7327	UP
contig_17332	AT3G54260	35.2	not assigned.unknown	unknown protein	-2.16722	DOWN
contig_2714	AT4G15830	35.2	not assigned.unknown	binding	-1.63592	DOWN
contig_37690	AT4G18422	35.2	not assigned.unknown	unknown protein	20.5607	UP
contig_12498	AT4G27350	35.2	not assigned.unknown	unknown protein	3.56602	UP
contig_15073	AT4G29400	35.2	not assigned.unknown	unknown protein	-1.42827	DOWN
contig_16509	AT4G31115	35.2	not assigned.unknown	unknown protein	1.66555	UP
contig_1857	AT4G32340	35.2	not assigned.unknown	EXPRESSED IN: 22 plant structures; EXPRESSED DURING: 13 growth stages; BEST Arabidopsis thaliana protein match is: binding (TAIR:AT1G80130.1); Has 2680 Blast hits to 1282 proteins in 184 species: Archae - 2; Bacteria - 433; Metazoa - 1247; Fungi - 71; Plants - 657; Viruses - 13; Other Eukaryotes - 257 (source: NCBI BLink).	6.44459	UP
contig_5006	AT4G36980	35.2	not assigned.unknown	unknown protein	-1.28929	DOWN
contig_36625	AT4G37680	35.2	not assigned.unknown	HHP4 (heptahelical protein 4); receptor	7.10495	UP
contig_2036	AT5G11420	35.2	not assigned.unknown	FUNCTIONS IN: molecular_function unknown; INVOLVED IN: biological_process unknown; LOCATED IN: cell wall, plant-type cell wall; EXPRESSED IN: 23 plant structures; EXPRESSED DURING: 13 growth stages; CONTAINS InterPro DOMAIN/s: Protein of unknown function DUF642 (InterPro:IPR006946), Galactose-binding like (InterPro:IPR008979); BEST Arabidopsis thaliana protein match is: unknown protein (TAIR:AT5G…	1.48693	UP
contig_17555	AT5G11950	35.2	not assigned.unknown	protein homodimerization	-3.59447	DOWN
contig_8035	AT5G12010	35.2	not assigned.unknown	unknown protein	-1.24167	DOWN
contig_36612	AT5G12950	35.2	not assigned.unknown	catalytic	7.45588	UP
contig_23885	AT5G16250	35.2	not assigned.unknown	unknown protein	-1.47899	DOWN
contig_28041	AT5G24130	35.2	not assigned.unknown	unknown protein	6.73199	UP
contig_4633	AT5G32470	35.2	not assigned.unknown	FUNCTIONS IN: molecular_function unknown; INVOLVED IN: biological_process unknown; LOCATED IN: mitochondrion; EXPRESSED IN: 23 plant structures; EXPRESSED DURING: 13 growth stages; CONTAINS InterPro DOMAIN/s: Haem oxygenase-like, multi-helical (InterPro:IPR016084), TENA/THI-4 protein/Coenzyme PQQ biosynthesis protein C (InterPro:IPR004305); Has 1039 Blast hits to 1039 proteins in 384 species: Arc…	-1.81353	DOWN
contig_5459	AT5G42210	35.2	not assigned.unknown	FUNCTIONS IN: molecular_function unknown; INVOLVED IN: biological_process unknown; LOCATED IN: endomembrane system; CONTAINS InterPro DOMAIN/s: Major facilitator superfamily MFS-1 (InterPro:IPR011701), Major facilitator superfamily, general substrate transporter (InterPro:IPR016196); BEST Arabidopsis thaliana protein match is: tetracycline transporter (TAIR:AT2G16990.2); Has 985 Blast hits to 984…	-3.12817	DOWN
contig_13913	AT5G42905	35.2	not assigned.unknown	nucleic acid binding / ribonuclease H	-1.28792	DOWN
contig_14569	AT5G46090	35.2	not assigned.unknown	unknown protein	4.45386	UP
contig_787	AT5G48020	35.2	not assigned.unknown	unknown protein	-5.45885	DOWN
contig_18967	AT5G56120	35.2	not assigned.unknown	unknown protein	-2.94855	DOWN
contig_31242	AT5G62960	35.2	not assigned.unknown	unknown protein	3.99149	UP
contig_33472	AT5G66230	35.2	not assigned.unknown	unknown protein	-2.17626	DOWN
contig_49808	AT5G67265	35.2	not assigned.unknown	unknown protein.	8.66857	UP
contig_76	ATMG00030	35.2	not assigned.unknown	hypothetical protein	1.64198	UP

## Sheet: Table S5
Table S5 | Genes enriched to GO term "response to hormone" in female flowers.
Unigene_id	AGI	Symbol	Discription	Male_RPKM	Female_RPKM	Fold_change-male/female	p-value	FDR	UP/DOWN regulate	log2 Fold	Loci
contig_4130	AT2G22430	ATHB6, HB6	homeobox protein 6	34.0211	82.4738	0.412508	7.55e-06	0.000720711	DOWN	-1.27751	chr2:9526470-9527612 REVERSE LENGTH=311
contig_3775	AT2G28290	SYD, CHR3	P-loop containing nucleoside triphosphate hydrolases superfamily protein	11.4151	34.7404	0.328584	0.000675669	0.037175	DOWN	-1.60567	chr2:12056771-12072950 FO
contig_2707	AT1G56600	AtGolS2, GolS2	galactinol synthase 2	5.70136	30.3344	0.187951	2.22e-05	0.00188157	DOWN	-2.41157	chr1:21207620-21209291 FORWARD LENGTH=335
contig_773	AT3G12500	ATHCHIB, PR3, PR-3, CHI-B, B-CHI, HCHIB	basic chitinase	21.448	49.3598	0.434524	0.0008665	0.0454447	DOWN	-1.20249	chr3:3962501-3963984 REVERSE LENGTH=335
contig_1000	AT5G13200	GER5	GRAM domain family protein	7.35652	37.1855	0.197833	4.99e-06	0.000494772	DOWN	-2.33765	chr5:4207081-4208079 FORWARD LENGTH=272
contig_11332	AT1G15520	PDR12, ATPDR12, ABCG40, ATABCG40	pleiotropic drug resistance 12	6.30113	30.8757	0.204081	6.47e-05	0.00493117	DOWN	-2.29279	chr1:5331993-5338175 REVERSE LENGTH=1423
contig_21948	AT1G76520	PIN-LIKES 3	Auxin efflux carrier family protein	25.0767	55.8166	0.44927	0.000832822	0.0440077	DOWN	-1.15435	chr1:28715384-28717289 FORWARD LENGTH=390
contig_16564	AT3G27890	NQR	NADPH:quinone oxidoreductase	2.02165	17.0772	0.118383	0.000805418	0.0429237	DOWN	-3.07846	chr3:10350807-10351938 REVERSE LENGTH=196
contig_13268	AT5G20630	GLP3, GLP3A, GLP3B, ATGER3, GER3	germin 3	0.628449	25.6886	0.0244641	1.9e-07	2.51e-05	DOWN	-5.35319	chr5:6975315-6975950 REVERSE LENGTH=211
contig_9455	AT5G41315	GL3, MYC6.2	basic helix-loop-helix (bHLH) DNA-binding superfamily protein	2.87969	20.0638	0.143527	0.000145195	0.00992728	DOWN	-2.80061	chr5:16529457-16532866 FORWARD LEN
contig_214	AT3G45140	LOX2, ATLOX2	lipoxygenase 2	42.2731	274.931	0.153759	2.66e-43	2.57e-40	DOWN	-2.70126	chr3:16525437-16529233 FORWARD LENGTH=896
contig_1663	AT4G08950	EXO	Phosphate-responsive 1 family protein	33.3327	68.7302	0.48498	0.00050697	0.0289148	DOWN	-1.044	chr4:5740378-5741322 FORWARD LENGTH=314
contig_25690	AT5G24540	BGLU31	beta glucosidase 31	5.4252	27.4467	0.197663	0.000108113	0.00769209	DOWN	-2.33889	chr5:8384876-8388027 REVERSE LENGTH=534
contig_13625	AT2G44480	BGLU17	beta glucosidase 17	49.7831	121.136	0.410967	2.5e-08	3.83e-06	DOWN	-1.28291	chr2:18359780-18363001 FORWARD LENGTH=517
contig_1513	AT3G12500	ATHCHIB, PR3, PR-3, CHI-B, B-CHI, HCHIB	basic chitinase	20.1491	84.4353	0.238633	1.35e-10	2.71e-08	DOWN	-2.06713	chr3:3962501-3963984 REVERSE LENGTH=335
contig_9257	AT4G08950	EXO	Phosphate-responsive 1 family protein	15.675	45.5183	0.344367	0.000108782	0.00771029	DOWN	-1.53798	chr4:5740378-5741322 FORWARD LENGTH=314
contig_9258	AT4G08950	EXO	Phosphate-responsive 1 family protein	17.7037	122.428	0.144605	8.31e-21	3.3e-18	DOWN	-2.78981	chr4:5740378-5741322 FORWARD LENGTH=314
contig_10321	AT2G44480	BGLU17	beta glucosidase 17	26.6956	81.3024	0.32835	7.37e-08	1.04e-05	DOWN	-1.60669	chr2:18359780-18363001 FORWARD LENGTH=517
contig_20472	AT1G22640	ATMYB3, MYB3	myb domain protein 3	20.8348	61.306	0.33985	4.52e-06	0.000452045	DOWN	-1.55703	chr1:8006289-8007219 FORWARD LENGTH=257
contig_1524	AT1G80340	GA4H, ATGA3OX2, GA3OX2	gibberellin 3-oxidase 2	3.60595	39.8127	0.0905728	7.96e-09	1.33e-06	DOWN	-3.46478	chr1:30200695-30202163 REVERSE LENGTH=347
contig_8322	AT5G41315	GL3, MYC6.2	basic helix-loop-helix (bHLH) DNA-binding superfamily protein	7.65919	39.9005	0.191957	1.76e-06	0.0001875	DOWN	-2.38114	chr5:16529457-16532866 FORWARD LEN
contig_8133	AT4G08980	FBW2	F-BOX WITH WD-40 2	43.6827	89.7729	0.486591	6.05e-05	0.00463718	DOWN	-1.03922	chr4:5758993-5760108 FORWARD LENGTH=317
First_Contig117	AT2G28290	SYD, CHR3	P-loop containing nucleoside triphosphate hydrolases superfamily protein	9.55759	32.7963	0.291423	0.000363402	0.021744	DOWN	-1.77881	chr2:12056771-12072950 FO
contig_8954	AT1G17420	LOX3	lipoxygenase 3	24.4842	58.084	0.421531	0.000175087	0.011535	DOWN	-1.24629	chr1:5977512-5981384 FORWARD LENGTH=919
contig_5136	AT1G69700	ATHVA22C, HVA22C	HVA22 homologue C	2.85599	19.4551	0.146799	0.00025839	0.0164062	DOWN	-2.76809	chr1:26220337-26221663 FORWARD LENGTH=184
contig_1628	AT3G45140	LOX2, ATLOX2	lipoxygenase 2	17.0188	247.474	0.0687698	1.85e-53	2.59e-50	DOWN	-3.86208	chr3:16525437-16529233 FORWARD LENGTH=896
contig_7650	AT2G40180	ATHPP2C5, PP2C5	phosphatase 2C5	17.0896	57.5194	0.29711	2.76e-06	0.000289172	DOWN	-1.75093	chr2:16782522-16784014 FORWARD LENGTH=390
contig_15815	AT4G32280	IAA29	indole-3-acetic acid inducible 29	36.0629	74.266	0.485591	0.000293074	0.0179576	DOWN	-1.04219	chr4:15583479-15584628 FORWARD LENGTH=251
contig_3807	AT5G57560	TCH4, XTH22	Xyloglucan endotransglucosylase/hydrolase family protein	6.70747	31.0489	0.216029	3.88e-05	0.00312857	DOWN	-2.2107	chr5:23307296-23308235 REVERSE LENGTH=2
contig_3757	AT5G57560	TCH4, XTH22	Xyloglucan endotransglucosylase/hydrolase family protein	4.75059	44.118	0.107679	1.96e-09	3.54e-07	DOWN	-3.21519	chr5:23307296-23308235 REVERSE LENGTH=2
contig_9777	AT4G37260	MYB73, ATMYB73	myb domain protein 73	34.668	71.7879	0.482922	0.000308246	0.0187846	DOWN	-1.05014	chr4:17540602-17541564 FORWARD LENGTH=320
contig_3975	AT5G41315	GL3, MYC6.2	basic helix-loop-helix (bHLH) DNA-binding superfamily protein	25.6458	116.764	0.219638	2.66e-15	7.96e-13	DOWN	-2.1868	chr5:16529457-16532866 FORWARD LEN
contig_390	AT3G45140	LOX2, ATLOX2	lipoxygenase 2	35.8985	287.259	0.124969	8.57e-51	1.12e-47	DOWN	-3.00036	chr3:16525437-16529233 FORWARD LENGTH=896
contig_8767	AT2G44480	BGLU17	beta glucosidase 17	4.19	36.6685	0.114267	2.19e-07	2.82e-05	DOWN	-3.12952	chr2:18359780-18363001 FORWARD LENGTH=517
contig_4317	AT4G08980	FBW2	F-BOX WITH WD-40 2	32.6405	66.5209	0.490681	0.000608988	0.0340069	DOWN	-1.02714	chr4:5758993-5760108 FORWARD LENGTH=317
contig_7076	AT2G44480	BGLU17	beta glucosidase 17	10.4784	56.1665	0.186559	6.46e-09	1.08e-06	DOWN	-2.4223	chr2:18359780-18363001 FORWARD LENGTH=517
contig_9627	AT3G28860	ATMDR1, ATMDR11, PGP19, MDR11, MDR1, ATPGP19, ABCB19, ATABCB19	ATP binding cassette subfamily B19	23.4866	81.1106	0.289563	7.45e-09	1.25e-06	DOWN	-1.78805	chr3:10870
contig_5639	AT4G37260	MYB73, ATMYB73	myb domain protein 73	14.3087	41.0733	0.34837	0.000287421	0.017708	DOWN	-1.52131	chr4:17540602-17541564 FORWARD LENGTH=320

## Sheet: Table S6
Table S6 | Genes enriched to GO term related to JA in female flowers.
Unigene_id	AGI	Symbol	Discription	Male_RPKM	Female_RPKM	Fold_change-male/female	p-value	FDR	UP/DOWN regulate	log2 Fold	Loci
contig_3975	AT5G41315	GL3, MYC6.2	basic helix-loop-helix (bHLH) DNA-binding superfamily protein	25.6458	116.764	0.219638	2.66e-15	7.96e-13	DOWN	-2.1868	chr5:16529457-16532866 FORWARD LEN
contig_8322	AT5G41315	GL3, MYC6.2	basic helix-loop-helix (bHLH) DNA-binding superfamily protein	7.65919	39.9005	0.191957	1.76e-06	0.0001875	DOWN	-2.38114	chr5:16529457-16532866 FORWARD LEN
contig_9455	AT5G41315	GL3, MYC6.2	basic helix-loop-helix (bHLH) DNA-binding superfamily protein	2.87969	20.0638	0.143527	0.000145195	0.00992728	DOWN	-2.80061	chr5:16529457-16532866 FORWARD LEN
contig_9777	AT4G37260	MYB73, ATMYB73	myb domain protein 73	34.668	71.7879	0.482922	0.000308246	0.0187846	DOWN	-1.05014	chr4:17540602-17541564 FORWARD LENGTH=320
contig_5639	AT4G37260	MYB73, ATMYB73	myb domain protein 73	14.3087	41.0733	0.34837	0.000287421	0.017708	DOWN	-1.52131	chr4:17540602-17541564 FORWARD LENGTH=320
contig_1628	AT3G45140	LOX2, ATLOX2	lipoxygenase 2	17.0188	247.474	0.0687698	1.85e-53	2.59e-50	DOWN	-3.86208	chr3:16525437-16529233 FORWARD LENGTH=896
contig_1513	AT3G12500	ATHCHIB, PR3, PR-3, CHI-B, B-CHI, HCHIB	basic chitinase	20.1491	84.4353	0.238633	1.35e-10	2.71e-08	DOWN	-2.06713	chr3:3962501-3963984 REVERSE LENGTH=335
contig_773	AT3G12500	ATHCHIB, PR3, PR-3, CHI-B, B-CHI, HCHIB	basic chitinase	21.448	49.3598	0.434524	0.0008665	0.0454447	DOWN	-1.20249	chr3:3962501-3963984 REVERSE LENGTH=335
contig_214	AT3G45140	LOX2, ATLOX2	lipoxygenase 2	42.2731	274.931	0.153759	2.66e-43	2.57e-40	DOWN	-2.70126	chr3:16525437-16529233 FORWARD LENGTH=896
contig_8954	AT1G17420	LOX3	lipoxygenase 3	24.4842	58.084	0.421531	0.000175087	0.011535	DOWN	-1.24629	chr1:5977512-5981384 FORWARD LENGTH=919
contig_3775	AT2G28290	SYD, CHR3	P-loop containing nucleoside triphosphate hydrolases superfamily protein	11.4151	34.7404	0.328584	0.000675669	0.037175	DOWN	-1.60567	chr2:12056771-12072950 FO
contig_11332	AT1G15520	PDR12, ATPDR12, ABCG40, ATABCG40	pleiotropic drug resistance 12	6.30113	30.8757	0.204081	6.47e-05	0.00493117	DOWN	-2.29279	chr1:5331993-5338175 REVERSE LENGTH=1423
contig_390	AT3G45140	LOX2, ATLOX2	lipoxygenase 2	35.8985	287.259	0.124969	8.57e-51	1.12e-47	DOWN	-3.00036	chr3:16525437-16529233 FORWARD LENGTH=896
First_Contig117	AT2G28290	SYD, CHR3	P-loop containing nucleoside triphosphate hydrolases superfamily protein	9.55759	32.7963	0.291423	0.000363402	0.021744	DOWN	-1.77881	chr2:12056771-12072950 FO

## Sheet: Table S7
Table S7 | Genes related to transcription factors in male and female flowers.
Unigene_id	AGI	Symbol	Discription	Male_RPKM	Female_RPKM	Fold_change-male/female	p-value	FDR	UP/DOWN regulate	log2 Fold	Loci
contig_9455	AT5G41315	GL3, MYC6.2	basic helix-loop-helix (bHLH) DNA-binding superfamily protein,GLABRA3	2.87969	20.0638	0.143527	0.000145195	0.00992728	DOWN	-2.80061	chr5:16529457-16532866 FORWARD LEN
contig_8322	AT5G41315	GL3, MYC6.2	basic helix-loop-helix (bHLH) DNA-binding superfamily protein,GLABRA3	7.65919	39.9005	0.191957	1.76e-06	0.0001875	DOWN	-2.38114	chr5:16529457-16532866 FORWARD LEN
contig_5155	AT1G72210	BHLH96	basic helix-loop-helix (bHLH) DNA-binding superfamily protein	2.37775	42.9908	0.0553083	2.04e-10	4.01e-08	DOWN	-4.17636	chr1:27180066-27182268 FORWARD LENGTH=320
contig_3975	AT5G41315	GL3, MYC6.2	basic helix-loop-helix (bHLH) DNA-binding superfamily protein,GLABRA3	25.6458	116.764	0.219638	2.66e-15	7.96e-13	DOWN	-2.1868	chr5:16529457-16532866 FORWARD LEN
contig_11417	AT1G18400	BEE1	BR enhanced expression 1	0.768903	15.6429	0.0491536	0.000134609	0.00930562	DOWN	-4.34656	chr1:6331464-6333576 FORWARD LENGTH=260
contig_13107	AT5G64220		Calmodulin-binding transcription activator protein with CG-1 and Ankyrin domains	9.23176	32.433	0.284641	0.000363402	0.021744	DOWN	-1.81278	chr5:25686434-25691903 FOR
contig_17940	AT4G25480	DREB1A, CBF3, ATCBF3	dehydration response element B1A	2.98036	20.5108	0.145307	0.000145195	0.00992728	DOWN	-2.78283	chr4:13018353-13019003 REVERSE LENGTH=216
contig_14660	AT1G31150		Domain of unknown function (DUF1985)	2.92425	20.6413	0.14167	0.000145195	0.00992728	DOWN	-2.8194	chr1:11120097-11122412 FORWARD LENGTH=673
contig_2255	AT5G35550	TT2, ATMYB123, MYB123, ATTT2	Duplicated homeodomain-like superfamily protein	45.3154	98.0318	0.462252	8.6e-06	0.000806042	DOWN	-1.11325	chr5:13726807-13727729 FORWARD
contig_11615	AT5G55390	EDM2	ENHANCED DOWNY MILDEW 2	2.90454	18.1763	0.159799	0.000457471	0.0266059	DOWN	-2.64567	chr5:22448152-22454414 REVERSE LENGTH=1297
contig_18327	AT4G11080		HMG (high mobility group) box protein	10.4552	36.4972	0.286467	0.000131827	0.00913579	DOWN	-1.80356	chr4:6760898-6763272 REVERSE LENGTH=446
contig_4130	AT2G22430	ATHB6, HB6	homeobox protein 6	34.0211	82.4738	0.412508	7.55e-06	0.000720711	DOWN	-1.27751	chr2:9526470-9527612 REVERSE LENGTH=311
contig_15815	AT4G32280	IAA29	indole-3-acetic acid inducible 29	36.0629	74.266	0.485591	0.000293074	0.0179576	DOWN	-1.04219	chr4:15583479-15584628 FORWARD LENGTH=251
contig_6963	AT1G69120	AP1, AGL7	K-box region and MADS-box transcription factor family protein	19.9837	54.7527	0.36498	4.04e-05	0.00321483	DOWN	-1.45411	chr1:25982576-25986102 REVERSE LENG
contig_20472	AT1G22640	MYB3, ATMYB3,	myb domain protein 3	20.8348	61.306	0.33985	4.52e-06	0.000452045	DOWN	-1.55703	chr1:8006289-8007219 FORWARD LENGTH=257
contig_9777	AT4G37260	MYB73, ATMYB73	myb domain protein 73	34.668	71.7879	0.482922	0.000308246	0.0187846	DOWN	-1.05014	chr4:17540602-17541564 FORWARD LENGTH=320
contig_5639	AT4G37260	MYB73, ATMYB73	myb domain protein 73	14.3087	41.0733	0.34837	0.000287421	0.017708	DOWN	-1.52131	chr4:17540602-17541564 FORWARD LENGTH=320
contig_22002	AT3G49530	ANAC062, NTL6, NAC062	NAC domain containing protein 62	15.771	53.1605	0.296668	3.39e-06	0.000346239	DOWN	-1.75308	chr3:18362639-18364717 REVERSE LENGTH=469
contig_42134	AT2G47810	NF-YB5	nuclear factor Y, subunit B5	25.9902	81.8526	0.317524	3.53e-08	5.28e-06	DOWN	-1.65506	chr2:19582938-19583420 REVERSE LENGTH=160
contig_14782	AT1G07530	SCL14, ATGRAS2, GRAS2	SCARECROW-like 14	9.65176	31.334	0.308028	0.000569697	0.0320362	DOWN	-1.69887	chr1:2313828-2316137 REVERSE LENGTH=769
contig_22475	AT1G53160	SPL4	squamosa promoter binding protein-like 4	3.58285	24.9182	0.143784	5.47e-05	0.00424156	DOWN	-2.79802	chr1:19806478-19807080 FORWARD LENGTH=174
contig_3353	AT5G24590	ANAC091, TIP	TCV-interacting protein	5.55995	27.7297	0.200505	0.000108113	0.00769209	DOWN	-2.31829	chr5:8416920-8418723 REVERSE LENGTH=451
contig_14546	AT5G24590	ANAC091, TIP	TCV-interacting protein	12.188	42.782	0.284885	4.34e-05	0.00341519	DOWN	-1.81155	chr5:8416920-8418723 REVERSE LENGTH=451
contig_8781	AT2G38470	WRKY33, ATWRKY33	WRKY DNA-binding protein 33	3.80581	21.6852	0.175503	0.000289955	0.0178445	DOWN	-2.51043	chr2:16108476-16110539 FORWARD LENGTH=519
contig_20328	AT2G46400	WRKY46, ATWRKY46	WRKY DNA-binding protein 46	3.11428	27.7114	0.112383	9.9e-06	0.000920806	DOWN	-3.15351	chr2:19043676-19044754 REVERSE LENGTH=295
contig_22282	AT2G25000	WRKY60, ATWRKY60	WRKY DNA-binding protein 60	6.56236	26.2905	0.24961	0.000476534	0.0276286	DOWN	-2.00225	chr2:10629812-10631095 FORWARD LENGTH=271
contig_19893	AT4G23810	WRKY53, ATWRKY53	WRKY family transcription factor	3.23051	31.9884	0.10099	9.63e-07	0.000108448	DOWN	-3.30772	chr4:12392666-12393739 REVERSE LENGTH=324
contig_4955	AT2G40140	CZF1, ZFAR1, SZF2, ATSZF2	zinc finger (CCCH-type) family protein	29.8405	85.9731	0.347091	1.14e-07	1.56e-05	DOWN	-1.52661	chr2:16772537-16774330 FORWARD LENGTH=597
contig_33775	AT1G35490		bZIP family transcription factor	28.7429	0.666619	43.1174	5.84e-08	8.42e-06	UP	5.4302	chr1:13061856-13063166 FORWARD LENGTH=300
contig_9284	AT1G10200	WLIM1	GATA type zinc finger transcription factor family protein	72.0665	14.8347	4.85798	2.69e-10	5.18e-08	UP	2.28036	chr1:3346677-3347763 REVERSE LENGTH=190
contig_29371	AT1G10200	WLIM1	GATA type zinc finger transcription factor family protein	29.7866	1.0127	29.4131	2.49e-07	3.17e-05	UP	4.87839	chr1:3346677-3347763 REVERSE LENGTH=190
contig_9283	AT1G10200	WLIM1	GATA type zinc finger transcription factor family protein	72.1272	21.0815	3.42136	1.52e-07	2.03e-05	UP	1.77457	chr1:3346677-3347763 REVERSE LENGTH=190
contig_11402	AT1G01060	LHY, LHY1	Homeodomain-like superfamily protein	36.7276	12.4527	2.94936	0.000944332	0.0489769	UP	1.5604	chr1:33992-37061 REVERSE LENGTH=645
contig_8986	AT3G54340	AP3, ATAP3	K-box region and MADS-box transcription factor family protein	196.139	95.5025	2.05375	5.33e-09	9.05e-07	UP	1.03826	chr3:20119428-20121087 REVERSE LEN
contig_4699	AT1G61110	anac025, NAC025	NAC domain containing protein 25	17.8001	1.41003	12.6239	0.000403929	0.0238633	UP	3.65809	chr1:22516730-22518055 FORWARD LENGTH=323
contig_22425	AT1G75250	ATRL6, RSM3, RL6	RAD-like 6	30.0384	5.7672	5.20848	4.16e-05	0.00329724	UP	2.38086	chr1:28245073-28245453 REVERSE LENGTH=126

## Sheet: Table S8
Table S8 | Genes related to floral meristem in female flowers.
Unigene_id	AGI	Symbol	Discription	Male_RPKM	Female_RPKM	Fold_change-male/female	p-value	FDR	UP/DOWN regulate	log2 Fold	Loci
contig_3775	AT2G28290	SYD, CHR3	P-loop containing nucleoside triphosphate hydrolases superfamily protein	11.4151	34.7404	0.328584	0.000675669	0.037175	DOWN	-1.60567	chr2:12056771-12072950 FO
First_Contig117	AT2G28290	SYD, CHR3	P-loop containing nucleoside triphosphate hydrolases superfamily protein	9.55759	32.7963	0.291423	0.000363402	0.021744	DOWN	-1.77881	chr2:12056771-12072950 FO
contig_13539	AT1G04080	PRP39	Tetratricopeptide repeat (TPR)-like superfamily protein	19.0717	55.3007	0.344873	2.7e-05	0.00224527	DOWN	-1.53586	chr1:1051803-1056550 FORWARD LENGTH=823
contig_18045	AT1G04080	PRP39	Tetratricopeptide repeat (TPR)-like superfamily protein	15.7074	52.138	0.301265	5.31e-06	0.000521113	DOWN	-1.73089	chr1:1051803-1056550 FORWARD LENGTH=823
contig_6963	AT1G69120	AP1, AGL7	K-box region and MADS-box transcription factor family protein	19.9837	54.7527	0.36498	4.04e-05	0.00321483	DOWN	-1.45411	chr1:25982576-25986102 REVERSE LENG
contig_11980	AT5G43810	ZLL, PNH, AGO10	Stabilizer of iron transporter SufD / Polynucleotidyl transferase	9.33201	36.1117	0.258421	5.69e-05	0.00439035	DOWN	-1.95221	chr5:17611939-17616562 FOR
contig_11615	AT5G55390	EDM2	ENHANCED DOWNY MILDEW 2	2.90454	18.1763	0.159799	0.000457471	0.0266059	DOWN	-2.64567	chr5:22448152-22454414 REVERSE LENGTH=1297
contig_11205	AT1G27650	ATU2AF35A	U2 snRNP auxiliary factor small subunit, putative	7.28336	30.6293	0.237791	0.000169313	0.011194	DOWN	-2.07223	chr1:9615152-9616042 FORWARD LENGTH=296
